# Supplementary material for: 4-Guanidinobenzene­sulfonic acid
Source: Acta Crystallogr Sect E Struct Rep Online. 2009 Apr 8;65(Pt 5):o980. doi: 10.1107/S1600536809012355 (PMC2977676; doi:10.1107/S1600536809012355)
Supplement: Supplementary file 2 [file e-65-0o980-Isup2.hkl]

# 
# h,k,l, Fc-squared, Fo-squared, sigma(Fo-squared) and status flag 
# 
data_I
_shelx_title ' b in Pbca' 
_shelx_refln_list_code          4 
_shelx_F_calc_maximum      225.99 
_exptl_crystal_F_000       784.00 
_reflns_d_resolution_high  0.7698 
 
loop_ 
 _symmetry_equiv_pos_as_xyz 
 'x, y, z' 
 '-x+1/2, -y, z+1/2' 
 '-x, y+1/2, -z+1/2' 
 'x+1/2, -y+1/2, -z' 
 '-x, -y, -z' 
 'x-1/2, y, -z-1/2' 
 'x, -y-1/2, z-1/2' 
 '-x-1/2, y-1/2, z' 
 
_cell_length_a     7.9967 
_cell_length_b    11.9200 
_cell_length_c    19.7205 
_cell_angle_alpha  90.000 
_cell_angle_beta   90.000 
_cell_angle_gamma  90.000 
 
_shelx_F_squared_multiplier     1.000 
 
loop_ 
 _refln_index_h 
 _refln_index_k 
 _refln_index_l 
 _refln_F_squared_calc 
 _refln_F_squared_meas 
 _refln_F_squared_sigma 
 _refln_observed_status 
   2   0   0       41.53       25.40      5.53 o 
   4   0   0    16742.13    16734.89    225.87 o 
   6   0   0     1374.06     1242.51     48.98 o 
   8   0   0       47.34       54.20     10.02 o 
  10   0   0      107.71      161.60     36.23 o 
   2   1   0    51072.39    44973.90    447.37 o 
   4   1   0      527.23      518.16     12.04 o 
   6   1   0      893.11      904.81     18.27 o 
   8   1   0      130.45      130.95      9.24 o 
  10   1   0        2.16        0.29     11.00 o 
   0   2   0    34139.74    31196.56    496.88 o 
   2   2   0    12725.58    12979.88    213.58 o 
   4   2   0       41.71       39.34      4.14 o 
   6   2   0     3822.41     3898.72     59.46 o 
   8   2   0      122.54      140.64     12.64 o 
  10   2   0       87.17      106.91     25.23 o 
   2   3   0      122.95      235.09      9.10 o 
   4   3   0      552.47      709.54     14.14 o 
   6   3   0        2.32        4.59      5.65 o 
   8   3   0       22.58       17.78      9.12 o 
  10   3   0        0.14        5.19     20.34 o 
   0   4   0     9254.14     8208.15    139.20 o 
   2   4   0     7446.27     7707.49    109.34 o 
   4   4   0      729.97      802.97     30.43 o 
   6   4   0     1074.40     1086.43     30.06 o 
   8   4   0       14.03        5.84      7.50 o 
  10   4   0       16.75       48.95     25.90 o 
   2   5   0      322.79      343.64     11.66 o 
   4   5   0       54.15       38.65      6.95 o 
   6   5   0      445.13      420.07     18.77 o 
   8   5   0        7.98        9.91      7.82 o 
   0   6   0     1995.06     2179.61     56.44 o 
   2   6   0      383.99      425.85     10.51 o 
   4   6   0      511.07      623.32     27.55 o 
   6   6   0       30.17       17.59      7.28 o 
   8   6   0        6.48        4.98      7.66 o 
   2   7   0      692.48      882.57     16.97 o 
   4   7   0     2380.90     2380.33     62.77 o 
   6   7   0      189.85      180.86     20.34 o 
   8   7   0      105.70      119.99     16.25 o 
   0   8   0     1169.16     1233.79     35.65 o 
   2   8   0        4.57       14.29      6.45 o 
   4   8   0      416.37      384.82     24.74 o 
   6   8   0        0.19       -3.47      9.94 o 
   8   8   0        2.31       -4.33      8.08 o 
   2   9   0     2000.53     2038.17     45.48 o 
   4   9   0      803.71      776.59     57.75 o 
   6   9   0        2.38        2.37     11.43 o 
   8   9   0      298.89      319.40     58.02 o 
   0  10   0     1124.14     1032.89     54.88 o 
   2  10   0        2.51        8.64      6.44 o 
   4  10   0      489.99      425.25     33.82 o 
   6  10   0        0.25       -2.12     10.56 o 
   2  11   0     2685.08     2597.33     57.77 o 
   4  11   0      303.28      290.67     25.01 o 
   6  11   0        1.19        3.40     12.56 o 
   0  12   0     1965.28     1957.13     87.25 o 
   2  12   0       13.95       19.97     11.31 o 
   4  12   0      295.73      237.96     24.50 o 
   6  12   0       84.44       68.44     18.68 o 
   2  13   0     3072.46     3133.73     87.95 o 
   4  13   0      328.99      333.02     48.68 o 
   0  14   0        1.78       29.11     21.22 o 
   2  14   0       29.20       43.42     21.51 o 
   2  15   0       72.71       72.70     28.79 o 
   1   1   1     5063.16     5508.66     53.12 o 
   2   1   1    37832.68    34716.55    435.36 o 
   3   1   1      133.79      168.41      4.39 o 
   4   1   1      530.66      536.12      8.63 o 
   5   1   1     2689.77     2587.94     25.70 o 
   6   1   1        4.44        2.59      3.05 o 
   7   1   1      360.58      362.12      8.96 o 
   8   1   1      104.42      120.95      6.41 o 
   9   1   1       50.08       58.93      7.21 o 
  10   1   1        3.10       -3.89      8.86 o 
   0   2   1     5730.38     4775.72    113.25 o 
   1   2   1    10991.85    10678.75     93.21 o 
   2   2   1      370.24      338.29      6.13 o 
   3   2   1      364.36      442.58      7.09 o 
   4   2   1     1849.24     1936.65     20.70 o 
   5   2   1       45.62       67.10      5.45 o 
   6   2   1      636.20      607.67     11.03 o 
   7   2   1        6.04        6.82      3.32 o 
   8   2   1       29.84       15.27      5.26 o 
   9   2   1        0.59       -5.05      5.05 o 
  10   2   1        8.83       -5.58      8.22 o 
   1   3   1    11413.77    11228.72     99.44 o 
   2   3   1       11.53        5.82      1.46 o 
   3   3   1     2640.14     2645.52     28.95 o 
   4   3   1     7440.51     7631.13     63.31 o 
   5   3   1     4106.68     4173.30     36.51 o 
   6   3   1       26.31       27.28      4.12 o 
   7   3   1       46.06       46.11      6.61 o 
   8   3   1      131.46      127.25      9.05 o 
   9   3   1       35.26       19.81      7.70 o 
  10   3   1        0.28       -6.72     11.04 o 
   0   4   1     9220.24     8840.89    105.52 o 
   1   4   1     1293.43     1394.72     17.97 o 
   2   4   1        5.25       12.77      2.04 o 
   3   4   1     3345.44     3753.03     38.69 o 
   4   4   1      677.39      707.24     12.97 o 
   5   4   1     1362.66     1320.93     20.41 o 
   6   4   1       29.12       31.22      5.61 o 
   7   4   1        9.04       12.01      5.17 o 
   8   4   1       37.51       42.33      7.17 o 
   9   4   1       53.57       59.72      9.96 o 
  10   4   1        8.19       -3.51     14.43 o 
   1   5   1     1079.59     1259.84     17.67 o 
   2   5   1     5421.44     5588.42     54.18 o 
   3   5   1      940.66      979.24     16.37 o 
   4   5   1     1599.61     1715.14     25.28 o 
   5   5   1      191.94      216.72      9.47 o 
   6   5   1        0.18        1.07      4.42 o 
   7   5   1       62.17       60.11      7.22 o 
   8   5   1        1.59        5.95      5.33 o 
   9   5   1        7.84       -7.33      7.91 o 
   0   6   1      274.94      325.66     10.45 o 
   1   6   1      608.53      612.17     10.40 o 
   2   6   1     1377.15     1231.68     14.14 o 
   3   6   1      600.04      570.29     11.88 o 
   4   6   1      348.24      345.84     15.75 o 
   5   6   1       13.39       11.46      5.23 o 
   6   6   1      315.50      310.36     11.77 o 
   7   6   1       22.36       14.05      5.52 o 
   8   6   1        3.36        1.80      5.58 o 
   9   6   1       22.50       23.73     10.67 o 
   1   7   1        0.66        1.34      2.17 o 
   2   7   1     1320.00     1396.62     19.04 o 
   3   7   1      174.41      169.66     11.81 o 
   4   7   1      504.00      527.13     18.97 o 
   5   7   1       56.99       48.13      8.87 o 
   6   7   1       16.05       12.35      5.95 o 
   7   7   1       46.30       45.94      6.95 o 
   8   7   1       11.96       26.10      6.74 o 
   9   7   1       13.09       -2.68     13.19 o 
   0   8   1       26.18       60.59      6.61 o 
   1   8   1      191.70      179.43      7.21 o 
   2   8   1      254.25      267.67     10.61 o 
   3   8   1      871.59      824.30     23.07 o 
   4   8   1       41.78       28.49     13.69 o 
   5   8   1      107.78       96.38     11.38 o 
   6   8   1      180.11      180.06     14.96 o 
   7   8   1       23.06       28.42      8.98 o 
   8   8   1        7.56        7.47      6.49 o 
   1   9   1      205.38      168.95     10.19 o 
   2   9   1       24.32       12.30      4.31 o 
   3   9   1        0.30       -4.25      5.44 o 
   4   9   1       44.07       68.99     14.91 o 
   5   9   1      413.19      378.42     19.29 o 
   6   9   1      127.40      127.55     13.71 o 
   7   9   1       58.50       71.27     11.90 o 
   8   9   1        7.80       20.36     10.05 o 
   0  10   1      947.75      985.49     29.23 o 
   1  10   1     1181.63     1127.67     22.90 o 
   2  10   1        3.69        3.17      4.75 o 
   3  10   1     1529.36     1459.38     45.56 o 
   4  10   1       29.82       38.16      9.05 o 
   5  10   1       25.81       21.26      8.17 o 
   6  10   1       63.70       70.69     11.34 o 
   7  10   1      137.65      131.91     15.41 o 
   1  11   1        2.42       14.48      6.18 o 
   2  11   1      609.21      544.72     24.53 o 
   3  11   1        0.10        4.52      7.04 o 
   4  11   1       14.62       11.48      7.35 o 
   5  11   1       18.64       29.84      9.46 o 
   6  11   1       53.08       44.32     11.24 o 
   7  11   1        0.89       -1.68     13.34 o 
   0  12   1     1331.46     1279.11     81.21 o 
   1  12   1      198.60      205.68     15.82 o 
   2  12   1       27.07       24.38      7.57 o 
   3  12   1      659.61      666.79     32.52 o 
   4  12   1      178.88      186.12     16.06 o 
   5  12   1       66.24       66.93     12.30 o 
   6  12   1       51.13       53.72     12.32 o 
   1  13   1       34.96       54.98     11.48 o 
   2  13   1      433.65      417.00     22.13 o 
   3  13   1       86.51       94.10     15.08 o 
   4  13   1      103.41      115.09     14.54 o 
   5  13   1        9.16        3.98      8.97 o 
   0  14   1      864.21      857.92     43.51 o 
   1  14   1       44.00       45.23     11.24 o 
   2  14   1      117.74      130.71     17.67 o 
   3  14   1      308.73      395.55     55.24 o 
   4  14   1      103.78      120.82     31.04 o 
   1  15   1       30.88       45.86     15.93 o 
   2  15   1       38.95       45.14     15.02 o 
   1   0   2     1561.49     1705.03     25.08 o 
   2   0   2     5204.27     4990.38     72.44 o 
   3   0   2      182.45      268.88      7.75 o 
   4   0   2      598.81      552.28     12.49 o 
   5   0   2       16.23       23.88      4.37 o 
   6   0   2        8.93       13.58      4.97 o 
   7   0   2      461.95      491.04     16.20 o 
   8   0   2      121.70      124.65     10.64 o 
   9   0   2      279.00      335.41     15.63 o 
  10   0   2        3.80      -13.44     13.44 o 
   1   1   2     9422.51     8925.29    145.99 o 
   2   1   2      965.93      867.15      9.85 o 
   3   1   2     1648.12     1837.45     17.54 o 
   4   1   2       56.33       57.57      3.42 o 
   5   1   2      191.93      188.13      5.86 o 
   6   1   2      141.89      150.61      5.90 o 
   7   1   2       86.21       77.51      5.16 o 
   8   1   2        0.06        2.98      3.76 o 
   9   1   2       34.48       39.98      6.36 o 
  10   1   2       17.15        9.48      9.28 o 
   0   2   2     3470.80     3387.06     48.43 o 
   1   2   2     7342.13     7353.17     56.69 o 
   2   2   2     9964.02     9709.90     80.48 o 
   3   2   2     5926.63     5503.67     49.02 o 
   4   2   2      532.71      498.09      8.28 o 
   5   2   2      728.39      779.54     11.98 o 
   6   2   2      166.20      186.08      6.56 o 
   7   2   2     1181.40     1205.44     20.83 o 
   8   2   2       22.00       20.75      4.53 o 
   9   2   2      111.74      116.24      9.27 o 
  10   2   2        5.96        4.34      9.54 o 
   1   3   2     3931.32     3756.56     55.55 o 
   2   3   2      295.71      313.27      9.76 o 
   3   3   2       99.14      110.39      3.97 o 
   4   3   2      704.86      657.36     13.24 o 
   5   3   2       58.93       52.78      4.34 o 
   6   3   2      289.10      295.35      9.20 o 
   7   3   2      970.75      916.88     26.70 o 
   8   3   2        0.37       -3.21      4.67 o 
   9   3   2       12.01       14.78      7.67 o 
  10   3   2        1.20        3.34     11.21 o 
   0   4   2       71.15       76.06      5.33 o 
   1   4   2        0.31       -0.16      2.08 o 
   2   4   2     1595.22     1712.21     23.65 o 
   3   4   2     7117.46     7076.91     67.01 o 
   4   4   2      351.50      326.90      8.75 o 
   5   4   2       39.15       46.60      5.23 o 
   6   4   2       52.38       56.98      6.00 o 
   7   4   2      873.24      920.17     23.90 o 
   8   4   2       18.41       18.40      6.24 o 
   9   4   2       81.06       65.55     10.83 o 
   1   5   2     1894.25     1704.13     19.24 o 
   2   5   2     1528.83     1480.14     18.30 o 
   3   5   2     1090.80     1142.73     20.59 o 
   4   5   2      604.96      652.01     16.64 o 
   5   5   2      521.89      486.01     13.55 o 
   6   5   2        4.29        8.78      4.84 o 
   7   5   2      625.82      591.84     16.71 o 
   8   5   2        3.24       -3.91      5.27 o 
   9   5   2       23.30       19.57      8.03 o 
   0   6   2     3306.41     3682.93     51.29 o 
   1   6   2        8.04        0.91      2.09 o 
   2   6   2        1.22        1.16      2.00 o 
   3   6   2     1025.69      983.21     24.37 o 
   4   6   2       15.72       11.42      4.07 o 
   5   6   2      403.04      391.30     14.10 o 
   6   6   2        4.74        1.00      4.50 o 
   7   6   2       66.60       84.27      8.08 o 
   8   6   2       10.62        4.46      5.63 o 
   9   6   2      184.07      193.85     17.90 o 
   1   7   2     2856.11     2851.39     30.79 o 
   2   7   2        2.62        0.21      2.75 o 
   3   7   2       28.40       29.29      7.14 o 
   4   7   2       15.43       10.10      5.85 o 
   5   7   2     1316.41     1250.38     31.46 o 
   6   7   2        6.31        7.08      6.27 o 
   7   7   2       81.50       89.07      9.74 o 
   8   7   2        5.43        2.73      5.97 o 
   9   7   2        1.38       -1.38     13.12 o 
   0   8   2      923.44     1021.73     22.58 o 
   1   8   2     1237.82     1243.14     21.48 o 
   2   8   2        1.05       -2.82      2.82 o 
   3   8   2       67.33       93.75      9.67 o 
   4   8   2        2.99        4.68      6.22 o 
   5   8   2      217.97      202.41     14.53 o 
   6   8   2        2.38       -1.70      7.53 o 
   7   8   2        1.63        5.35      6.30 o 
   8   8   2        1.78        2.87      8.68 o 
   1   9   2     1107.30     1097.55     21.08 o 
   2   9   2       49.26       57.17      8.18 o 
   3   9   2        6.07        6.56      6.35 o 
   4   9   2       81.57       60.35      9.36 o 
   5   9   2      537.32      548.02     26.27 o 
   6   9   2       83.00       71.39     12.63 o 
   7   9   2      108.37      101.55     15.21 o 
   8   9   2       33.40       19.01     15.14 o 
   0  10   2       74.83       72.33     10.00 o 
   1  10   2        4.42       -0.54      4.54 o 
   2  10   2      131.81      134.45      9.50 o 
   3  10   2       50.81       49.98      8.74 o 
   4  10   2      112.18      106.90     11.78 o 
   5  10   2      181.26      168.77     14.96 o 
   6  10   2      122.87       96.37     13.15 o 
   7  10   2        0.48        1.30     11.37 o 
   1  11   2     1099.87     1082.44     26.29 o 
   2  11   2        7.82        9.73      5.36 o 
   3  11   2      285.23      262.82     18.69 o 
   4  11   2      129.84      124.27     19.87 o 
   5  11   2      222.62      250.72     17.78 o 
   6  11   2        1.01        1.67      8.30 o 
   7  11   2       62.11       88.33     21.35 o 
   0  12   2       36.68       21.29     12.19 o 
   1  12   2      137.83      170.01     14.70 o 
   2  12   2        1.54        0.14      5.85 o 
   3  12   2       34.27       42.74     11.57 o 
   4  12   2       23.75       35.54      9.57 o 
   5  12   2        3.04       11.79      8.67 o 
   6  12   2        3.39       12.63     11.30 o 
   1  13   2      205.81      233.20     29.79 o 
   2  13   2        8.64       11.00      8.76 o 
   3  13   2        5.74       -0.24      9.46 o 
   4  13   2       10.53        6.26      9.83 o 
   5  13   2      169.40      205.06     18.47 o 
   0  14   2       16.09       41.71     15.02 o 
   1  14   2      333.04      359.99     21.92 o 
   2  14   2       14.77       22.25     10.78 o 
   3  14   2      359.23      415.83     44.48 o 
   4  14   2       10.36       16.01     14.39 o 
   1  15   2      215.21      238.35     20.07 o 
   2  15   2        6.72       -9.46     12.76 o 
   1   1   3     6189.91     6013.21     58.40 o 
   2   1   3     2864.85     2737.78     24.13 o 
   3   1   3     5524.18     5557.94     49.89 o 
   4   1   3      769.43      874.38     12.07 o 
   5   1   3      756.34      766.85     12.13 o 
   6   1   3      310.28      321.16      8.12 o 
   7   1   3      695.65      699.82     12.09 o 
   8   1   3      244.96      245.92     11.06 o 
   9   1   3      114.54      114.39      7.77 o 
  10   1   3        0.84       -8.30     10.99 o 
   0   2   3     1574.24     1661.63     19.95 o 
   1   2   3        3.44        6.76      1.47 o 
   2   2   3       72.42       78.01      4.77 o 
   3   2   3       27.86       18.26      2.56 o 
   4   2   3       37.48       45.38      3.30 o 
   5   2   3      119.89      108.52      4.84 o 
   6   2   3      163.56      149.49      5.86 o 
   7   2   3       76.46       71.49      5.98 o 
   8   2   3      148.30      142.00      8.24 o 
   9   2   3        0.67        1.15      5.39 o 
  10   2   3       35.63       39.70     13.61 o 
   1   3   3     1353.52     1280.58     16.55 o 
   2   3   3      507.25      442.17      7.51 o 
   3   3   3      148.47      155.86      4.76 o 
   4   3   3      299.03      339.62     10.18 o 
   5   3   3     3119.96     3108.80     31.51 o 
   6   3   3       47.68       51.37      5.29 o 
   7   3   3      181.31      194.77      9.65 o 
   8   3   3       71.90       78.45      7.94 o 
   9   3   3      251.64      253.68     15.28 o 
  10   3   3       77.43       73.70     15.40 o 
   0   4   3      162.73      151.84     10.95 o 
   1   4   3       29.78       47.50      2.65 o 
   2   4   3     2844.76     2828.65     34.53 o 
   3   4   3      289.87      268.67      6.64 o 
   4   4   3      720.47      670.75     14.58 o 
   5   4   3        0.40        1.28      4.02 o 
   6   4   3     1445.15     1311.37     22.09 o 
   7   4   3        6.98        1.58      4.72 o 
   8   4   3       16.16       17.20      5.76 o 
   9   4   3        8.51        5.54      7.83 o 
   1   5   3      134.51      143.09      4.94 o 
   2   5   3      275.54      256.57      5.74 o 
   3   5   3       46.28       57.95      4.70 o 
   4   5   3     1016.29      942.19     17.83 o 
   5   5   3     1252.24     1297.66     29.96 o 
   6   5   3      525.48      516.32     17.29 o 
   7   5   3        5.42        7.46      5.24 o 
   8   5   3      134.90      124.39     11.11 o 
   9   5   3       30.37       27.25      8.70 o 
   0   6   3       40.09       46.56      5.68 o 
   1   6   3      646.41      770.01     11.93 o 
   2   6   3     1408.00     1537.25     18.94 o 
   3   6   3     1234.93     1182.27     19.23 o 
   4   6   3      380.86      352.59     13.98 o 
   5   6   3       19.21       27.12      6.08 o 
   6   6   3      514.34      461.12     16.55 o 
   7   6   3       33.47       32.96      6.30 o 
   8   6   3       10.63       10.64      6.12 o 
   9   6   3        1.89       18.09     12.49 o 
   1   7   3       85.68       98.74      4.91 o 
   2   7   3       12.15        8.00      3.04 o 
   3   7   3       89.52       87.90      5.98 o 
   4   7   3      144.99      162.81     12.02 o 
   5   7   3       93.40       86.37      8.36 o 
   6   7   3        0.16       -1.80      5.37 o 
   7   7   3        0.60        4.58      6.79 o 
   8   7   3      109.45      110.80     10.00 o 
   9   7   3       41.90       21.65     16.02 o 
   0   8   3      345.83      363.90     21.79 o 
   1   8   3       77.13       74.58      5.80 o 
   2   8   3      323.33      335.03     10.66 o 
   3   8   3     2569.06     2457.53     46.19 o 
   4   8   3      555.60      520.73     19.51 o 
   5   8   3      213.34      211.09     14.83 o 
   6   8   3      409.38      403.41     20.30 o 
   7   8   3      261.02      288.20     15.52 o 
   8   8   3       10.56        4.60      9.14 o 
   1   9   3       13.09       13.36      4.27 o 
   2   9   3       11.32        6.71      5.51 o 
   3   9   3       12.03        3.45      5.94 o 
   4   9   3       83.99       97.97     11.02 o 
   5   9   3        0.14        5.69      7.03 o 
   6   9   3        0.04        2.05      7.04 o 
   7   9   3        0.09        3.77      8.69 o 
   8   9   3      109.76      104.75     17.15 o 
   0  10   3     1286.42     1231.96     33.82 o 
   1  10   3      868.01      811.61     24.26 o 
   2  10   3       21.83       15.24      5.29 o 
   3  10   3      738.87      756.68     30.93 o 
   4  10   3      354.96      379.86     18.75 o 
   5  10   3      209.59      229.40     16.66 o 
   6  10   3      109.65      129.25     14.31 o 
   7  10   3       77.64       61.79     12.24 o 
   1  11   3       96.88      111.04     10.16 o 
   2  11   3       21.89       17.37      6.41 o 
   3  11   3      261.33      222.79     36.97 o 
   4  11   3       11.96        1.76      7.92 o 
   5  11   3        2.03        3.09     10.29 o 
   6  11   3       33.51       27.12      9.95 o 
   7  11   3        1.99        4.34     13.94 o 
   0  12   3      378.37      321.19     25.54 o 
   1  12   3     1014.99     1036.26     30.98 o 
   2  12   3       59.58       51.74      8.82 o 
   3  12   3      326.51      378.47     23.48 o 
   4  12   3       80.66       83.04     12.36 o 
   5  12   3        9.62       16.59      9.24 o 
   6  12   3       41.82       48.48     20.81 o 
   1  13   3        1.76       12.37      8.68 o 
   2  13   3      153.49      125.70     14.37 o 
   3  13   3        0.26       -2.85      9.68 o 
   4  13   3       39.93       35.36     16.57 o 
   5  13   3       69.13       89.79     16.22 o 
   0  14   3       90.61      104.13     23.24 o 
   1  14   3        0.62       -0.09      8.71 o 
   2  14   3        6.12        1.70      9.20 o 
   3  14   3      141.29      137.71     29.32 o 
   4  14   3      144.49      169.97     25.20 o 
   1  15   3      167.13      184.47     25.89 o 
   2  15   3       50.43       59.95     19.40 o 
   0   0   4    10582.23    11007.01    181.99 o 
   1   0   4     1254.40     1152.01     16.87 o 
   2   0   4     4064.16     3892.21     49.54 o 
   3   0   4     1156.03     1149.57     20.34 o 
   4   0   4     2142.45     2159.80     30.31 o 
   5   0   4       40.35       56.60      5.50 o 
   6   0   4     4551.06     4475.36     53.78 o 
   7   0   4       64.79       74.57      7.39 o 
   8   0   4        2.56        0.65      5.27 o 
   9   0   4       78.29       95.66     12.49 o 
  10   0   4      188.58      209.48     26.21 o 
   1   1   4       20.33       29.14      2.25 o 
   2   1   4     1997.99     1973.37     19.81 o 
   3   1   4       27.93       27.10      2.54 o 
   4   1   4     2795.58     2922.71     29.14 o 
   5   1   4       19.74       22.52      3.34 o 
   6   1   4      164.84      179.11      7.03 o 
   7   1   4        3.99        0.18      3.33 o 
   8   1   4        0.86        0.65      4.13 o 
   9   1   4       11.14        6.16      5.34 o 
  10   1   4       13.86       31.43     15.43 o 
   0   2   4    18540.71    17493.23    177.50 o 
   1   2   4      251.45      234.53      5.54 o 
   2   2   4      495.44      485.37      7.70 o 
   3   2   4      700.37      671.92     10.43 o 
   4   2   4     3177.23     3192.65     30.40 o 
   5   2   4        0.54        1.86      2.60 o 
   6   2   4      784.82      771.66     13.19 o 
   7   2   4      161.78      180.16      9.15 o 
   8   2   4       56.18       47.54      5.65 o 
   9   2   4      103.42       99.62      9.51 o 
  10   2   4       45.66       48.18     14.55 o 
   1   3   4      369.51      381.35      5.46 o 
   2   3   4        7.91       23.19      2.54 o 
   3   3   4       91.48       90.24      4.52 o 
   4   3   4      488.29      561.48     10.39 o 
   5   3   4      280.57      263.72     15.91 o 
   6   3   4       16.25       14.26      4.18 o 
   7   3   4       20.06       17.43      4.38 o 
   8   3   4      249.60      230.33     11.40 o 
   9   3   4        0.61        0.48      6.73 o 
  10   3   4        4.67        4.59     11.54 o 
   0   4   4      146.15      229.15      6.17 o 
   1   4   4      373.72      391.07      7.45 o 
   2   4   4     1654.34     1566.09     21.24 o 
   3   4   4      158.85      180.40      7.21 o 
   4   4   4     1213.20     1194.71     17.50 o 
   5   4   4        0.10       -1.99      4.14 o 
   6   4   4      257.34      279.07     12.04 o 
   7   4   4      478.92      458.03     18.68 o 
   8   4   4        1.28       -0.92      4.94 o 
   9   4   4       24.80       35.88      9.41 o 
   1   5   4      557.67      537.65      9.34 o 
   2   5   4      237.47      216.74      5.86 o 
   3   5   4      184.85      185.02      7.46 o 
   4   5   4      352.73      347.36     10.98 o 
   5   5   4       21.70       22.42      5.41 o 
   6   5   4      431.24      403.32     13.32 o 
   7   5   4      115.35      118.82      9.14 o 
   8   5   4      436.44      440.75     16.09 o 
   9   5   4      176.59      141.59     13.58 o 
   0   6   4       50.73       66.32     12.97 o 
   1   6   4      369.77      376.84      6.84 o 
   2   6   4       25.26       25.03      2.74 o 
   3   6   4       60.54       57.58      5.47 o 
   4   6   4      236.76      247.42     11.54 o 
   5   6   4      340.86      339.04     14.42 o 
   6   6   4      254.71      304.04     13.97 o 
   7   6   4        0.56        0.61      5.14 o 
   8   6   4       56.38       31.49      7.10 o 
   9   6   4        0.02        4.78      9.29 o 
   1   7   4        1.22        2.99      2.71 o 
   2   7   4     1099.63     1104.18     20.54 o 
   3   7   4      169.16      168.46     11.41 o 
   4   7   4      407.63      407.76     13.85 o 
   5   7   4        0.27       -4.69      4.69 o 
   6   7   4      242.90      223.33     19.72 o 
   7   7   4        0.01        6.73      6.53 o 
   8   7   4      225.07      224.34     14.74 o 
   9   7   4       20.56       14.21     14.36 o 
   0   8   4       27.03       32.67      6.45 o 
   1   8   4        4.33        4.89      3.41 o 
   2   8   4      993.06      954.92     16.56 o 
   3   8   4        2.32       -1.60      5.58 o 
   4   8   4       74.38       66.76      9.19 o 
   5   8   4       62.75       50.80      9.12 o 
   6   8   4        1.37        1.55      5.41 o 
   7   8   4       52.42       38.12      9.44 o 
   8   8   4        2.75       -2.07      8.59 o 
   1   9   4       21.26       24.18      4.72 o 
   2   9   4     3157.02     2998.77     38.48 o 
   3   9   4      141.45      149.67     12.03 o 
   4   9   4      493.34      491.33     20.03 o 
   5   9   4       98.17      108.80     18.13 o 
   6   9   4      203.72      205.22     16.25 o 
   7   9   4       12.10       11.06      7.46 o 
   8   9   4      340.99      380.69     27.76 o 
   0  10   4        5.66        5.63      6.71 o 
   1  10   4      119.62      121.11      8.87 o 
   2  10   4      356.45      357.42     13.78 o 
   3  10   4      104.85       92.91     10.73 o 
   4  10   4        0.13        1.18      6.63 o 
   5  10   4       21.10        5.58      7.27 o 
   6  10   4        2.26        4.00      7.98 o 
   7  10   4       63.83       74.14     12.52 o 
   1  11   4        7.63        4.24      5.56 o 
   2  11   4     1485.08     1415.23     31.28 o 
   3  11   4       61.24       35.92     14.48 o 
   4  11   4      400.47      394.40     30.81 o 
   5  11   4      117.55      112.21     13.62 o 
   6  11   4       20.72       18.62      9.61 o 
   7  11   4        8.31       -0.66     13.36 o 
   0  12   4      346.59      333.66     32.88 o 
   1  12   4        3.93        5.52      6.47 o 
   2  12   4        7.14       -2.44      6.46 o 
   3  12   4        2.35       -5.45      8.47 o 
   4  12   4        3.44       10.33      8.19 o 
   5  12   4        7.32       32.97     13.25 o 
   6  12   4        2.52        4.78     10.31 o 
   1  13   4       23.58       29.94      9.37 o 
   2  13   4      545.93      565.99     22.45 o 
   3  13   4        8.02       10.16     10.43 o 
   4  13   4      342.88      346.32     38.69 o 
   5  13   4        2.37       -3.69     10.50 o 
   0  14   4      249.38      209.83     25.84 o 
   1  14   4       11.53       31.70     10.31 o 
   2  14   4        0.14        6.86      9.51 o 
   3  14   4       67.64       56.69     17.09 o 
   4  14   4        0.64       -7.15     13.87 o 
   1  15   4        0.68        7.55     17.27 o 
   1   1   5    14347.54    14234.33    115.76 o 
   2   1   5        8.14       -1.36      1.63 o 
   3   1   5      307.85      299.82      5.89 o 
   4   1   5     1098.09     1085.63     13.57 o 
   5   1   5      248.52      219.46      6.27 o 
   6   1   5       62.81       84.89      5.99 o 
   7   1   5      391.77      378.95      9.67 o 
   8   1   5      407.68      441.09     13.00 o 
   9   1   5        0.51       -4.98      4.98 o 
  10   1   5        0.01        0.56     11.64 o 
   0   2   5    16816.10    16544.31    168.69 o 
   1   2   5        8.71        7.09      1.74 o 
   2   2   5     3576.44     3770.77     45.27 o 
   3   2   5      320.06      343.16      7.34 o 
   4   2   5      133.64      117.95      5.50 o 
   5   2   5        1.17       -2.49      2.49 o 
   6   2   5        2.97        1.79      3.68 o 
   7   2   5       16.54       10.45      4.28 o 
   8   2   5       90.66       93.61      6.86 o 
   9   2   5       16.58       24.39      6.99 o 
  10   2   5       10.74        5.62     11.41 o 
   1   3   5     4288.94     4178.76     33.49 o 
   2   3   5      418.84      352.80      8.16 o 
   3   3   5        8.96       13.51      2.45 o 
   4   3   5      266.97      247.15      7.87 o 
   5   3   5      374.22      345.67     11.97 o 
   6   3   5       81.85       79.64      7.18 o 
   7   3   5       90.01       80.64      6.96 o 
   8   3   5        3.48        3.36      5.05 o 
   9   3   5       14.87       11.76      7.15 o 
   0   4   5     7800.40     7778.90     83.66 o 
   1   4   5      368.37      414.97      7.03 o 
   2   4   5       33.10       34.42      4.24 o 
   3   4   5        5.02        3.40      2.39 o 
   4   4   5     1078.09     1050.99     19.19 o 
   5   4   5        5.85        2.99      3.79 o 
   6   4   5     1306.99     1244.18     21.83 o 
   7   4   5       80.17       93.94      7.85 o 
   8   4   5       50.04       49.64      7.05 o 
   9   4   5       27.85        7.10      7.73 o 
   1   5   5       97.70       84.12      3.24 o 
   2   5   5      668.49      613.48     11.02 o 
   3   5   5       20.88       21.73      4.25 o 
   4   5   5     1291.17     1323.11     22.65 o 
   5   5   5        2.06        4.20      4.79 o 
   6   5   5      313.65      331.88     13.01 o 
   7   5   5        1.03        4.51      5.17 o 
   8   5   5      179.25      193.52     11.76 o 
   9   5   5       39.46       25.87      8.67 o 
   0   6   5     2265.31     2270.17     34.94 o 
   1   6   5      622.09      621.50     17.67 o 
   2   6   5      114.88      120.93      6.50 o 
   3   6   5     1625.26     1585.54     24.31 o 
   4   6   5     1746.41     1613.70     25.97 o 
   5   6   5       46.41       48.14      6.49 o 
   6   6   5      516.93      505.71     19.14 o 
   7   6   5      775.01      700.01     18.71 o 
   8   6   5        9.45        0.79      5.75 o 
   9   6   5       12.57       23.69      8.82 o 
   1   7   5       54.61       66.76      6.13 o 
   2   7   5     1439.47     1353.87     26.05 o 
   3   7   5      296.17      291.10     14.45 o 
   4   7   5       82.42       90.99      7.87 o 
   5   7   5      168.97      182.58     10.97 o 
   6   7   5       21.08       22.62      6.72 o 
   7   7   5        2.55        7.86      6.46 o 
   8   7   5      413.27      378.20     25.08 o 
   9   7   5       59.59       72.46     20.50 o 
   0   8   5     1558.00     1583.31     66.56 o 
   1   8   5      451.37      457.79     12.55 o 
   2   8   5        7.72        7.58      3.75 o 
   3   8   5     1131.00     1110.71     26.12 o 
   4   8   5     1101.37     1081.59     51.17 o 
   5   8   5        0.05       -2.24      5.17 o 
   6   8   5       46.50       31.31      7.45 o 
   7   8   5       68.80       66.65      9.71 o 
   8   8   5        0.26        3.51      8.74 o 
   1   9   5        3.18        1.50      3.53 o 
   2   9   5     1262.02     1223.46     21.66 o 
   3   9   5        1.88       -0.22      5.50 o 
   4   9   5      289.34      296.25     16.32 o 
   5   9   5        3.77        2.57      6.70 o 
   6   9   5        9.22       13.60      8.07 o 
   7   9   5        2.33        2.75      7.49 o 
   8   9   5       62.93       45.30     13.46 o 
   0  10   5       56.86       58.16      9.77 o 
   1  10   5      692.96      653.40     17.45 o 
   2  10   5        4.41        1.93      4.76 o 
   3  10   5      597.31      624.66     25.75 o 
   4  10   5       67.57       71.84     10.80 o 
   5  10   5       73.70       71.77     12.71 o 
   6  10   5      161.64      190.63     16.66 o 
   7  10   5       67.04       86.34     18.59 o 
   1  11   5       68.01       70.06      8.90 o 
   2  11   5      100.14       89.06      9.83 o 
   3  11   5       21.60       13.01      8.76 o 
   4  11   5      128.51      147.11     13.85 o 
   5  11   5       19.85        7.74      7.95 o 
   6  11   5        2.69        1.77      9.05 o 
   7  11   5        1.04       -3.95     13.73 o 
   0  12   5      119.63      122.05     18.10 o 
   1  12   5      550.34      489.73     40.92 o 
   2  12   5       11.39       13.29      7.19 o 
   3  12   5      903.77      821.49     32.58 o 
   4  12   5      166.63      188.80     18.82 o 
   5  12   5       36.76       30.48     10.37 o 
   6  12   5      145.19      166.18     20.24 o 
   1  13   5       12.06        7.28      8.24 o 
   2  13   5      219.09      231.79     15.72 o 
   3  13   5       11.48        9.20     10.63 o 
   4  13   5       96.90      108.68     16.69 o 
   5  13   5      170.33      143.30     26.02 o 
   0  14   5        0.13        2.02     11.36 o 
   1  14   5       70.88       68.81     12.61 o 
   2  14   5       80.11      104.33     16.93 o 
   3  14   5       38.70       33.58     16.88 o 
   1  15   5       13.50        0.83     20.21 o 
   0   0   6       14.40       -4.24      4.24 o 
   1   0   6     6084.65     5976.85    115.73 o 
   2   0   6        0.13        5.22      5.06 o 
   3   0   6     1688.93     2068.03     31.73 o 
   4   0   6       10.32        3.19      4.34 o 
   5   0   6      472.39      480.81     12.33 o 
   6   0   6      251.14      274.15     10.70 o 
   7   0   6       33.53       36.48      7.06 o 
   8   0   6        6.76       10.65      7.95 o 
   9   0   6       62.62       67.01     17.10 o 
  10   0   6        6.77       -2.00     17.57 o 
   1   1   6     3971.77     4338.35     38.40 o 
   2   1   6        7.33        4.41      2.36 o 
   3   1   6      236.38      245.94      5.80 o 
   4   1   6      144.94      152.70      6.79 o 
   5   1   6      564.69      576.09      9.83 o 
   6   1   6       19.96       19.52      3.72 o 
   7   1   6       86.19       80.50      6.67 o 
   8   1   6        0.15       -1.84      4.32 o 
   9   1   6       52.18       50.70      7.47 o 
  10   1   6       14.92       14.76     12.92 o 
   0   2   6      177.52      217.88      5.63 o 
   1   2   6     3065.14     2802.69     25.44 o 
   2   2   6       10.48        2.52      2.02 o 
   3   2   6     1377.75     1270.61     16.31 o 
   4   2   6      131.15      124.13      5.61 o 
   5   2   6      185.37      173.30      6.77 o 
   6   2   6       55.43       64.65      5.58 o 
   7   2   6      147.58      184.90      8.35 o 
   8   2   6       45.49       46.48      5.98 o 
   9   2   6       21.84       18.33      6.73 o 
  10   2   6        4.86      -19.61     19.61 o 
   1   3   6     5134.84     5459.48     45.68 o 
   2   3   6      433.31      432.22     11.69 o 
   3   3   6       47.07       59.99      4.62 o 
   4   3   6       90.46       95.79      5.80 o 
   5   3   6      690.69      691.99     14.58 o 
   6   3   6      147.99      144.89      7.07 o 
   7   3   6      450.17      482.28     18.31 o 
   8   3   6        6.13        0.36      4.82 o 
   9   3   6        9.92        7.03      7.13 o 
   0   4   6      141.77      153.21      5.83 o 
   1   4   6        4.72        1.44      1.56 o 
   2   4   6       23.09       20.41      2.64 o 
   3   4   6     2658.80     2623.39     30.03 o 
   4   4   6        2.34        3.20      3.33 o 
   5   4   6      231.39      256.81     10.53 o 
   6   4   6        0.60        1.11      4.91 o 
   7   4   6        8.04        6.80      4.45 o 
   8   4   6       25.14       20.98      6.15 o 
   9   4   6       84.40       96.48     13.99 o 
   1   5   6     6262.41     6309.92     50.26 o 
   2   5   6      418.70      417.02      9.72 o 
   3   5   6       27.62       22.25      4.19 o 
   4   5   6        2.44        2.92      5.13 o 
   5   5   6     4401.12     4300.04     64.69 o 
   6   5   6      645.19      616.73     17.10 o 
   7   5   6       46.75       34.58      6.57 o 
   8   5   6       58.98       44.14      7.86 o 
   9   5   6       30.72       24.93     10.95 o 
   0   6   6       27.47       34.71      4.06 o 
   1   6   6      487.91      468.75      7.80 o 
   2   6   6       11.42        6.55      2.47 o 
   3   6   6     4011.60     3991.75     48.04 o 
   4   6   6      187.14      204.59      9.50 o 
   5   6   6       37.53       34.61      6.11 o 
   6   6   6       44.73       54.06      9.30 o 
   7   6   6       35.13       46.35      9.50 o 
   8   6   6       20.85        9.10      7.45 o 
   9   6   6       33.55       50.12     12.23 o 
   1   7   6     2291.00     2253.57     24.15 o 
   2   7   6      378.18      400.37      9.46 o 
   3   7   6      196.72      214.04      9.28 o 
   4   7   6       79.40       94.81      9.54 o 
   5   7   6     3335.83     3317.24     50.27 o 
   6   7   6      339.52      359.08     15.62 o 
   7   7   6       86.67       73.14      9.66 o 
   8   7   6       25.34       16.63      9.73 o 
   0   8   6     1157.55     1182.70     47.33 o 
   1   8   6      297.59      254.04     17.03 o 
   2   8   6       97.41       88.81      6.79 o 
   3   8   6     1515.05     1485.11     29.08 o 
   4   8   6      716.24      690.30     18.76 o 
   5   8   6      264.40      258.33     13.21 o 
   6   8   6        0.29       -0.97      5.74 o 
   7   8   6      211.73      218.04     14.36 o 
   8   8   6       28.68       17.35      9.81 o 
   1   9   6     1379.38     1430.36     28.47 o 
   2   9   6      470.41      486.75     12.77 o 
   3   9   6      288.93      273.01     15.13 o 
   4   9   6       46.39       51.67      9.29 o 
   5   9   6      197.25      225.53     15.88 o 
   6   9   6        0.02        1.40      6.29 o 
   7   9   6      143.95      149.30     13.02 o 
   8   9   6       26.33       23.66     16.36 o 
   0  10   6      401.23      405.89     27.78 o 
   1  10   6       77.44       80.98      7.93 o 
   2  10   6       61.05       81.06     12.56 o 
   3  10   6       22.98       20.21     11.73 o 
   4  10   6        0.96       -1.34      6.86 o 
   5  10   6       12.44        4.58      7.64 o 
   6  10   6        0.13        5.71      8.48 o 
   7  10   6        7.75       10.31      9.46 o 
   1  11   6      942.92     1016.94     29.16 o 
   2  11   6       15.16        8.91      6.76 o 
   3  11   6      104.58       90.06     12.92 o 
   4  11   6       45.88       57.95     16.93 o 
   5  11   6      311.86      383.15     21.21 o 
   6  11   6       40.19       40.51     15.07 o 
   0  12   6       71.20       62.88     16.78 o 
   1  12   6       49.87       65.21      9.59 o 
   2  12   6       81.98       68.47     18.09 o 
   3  12   6       26.64       30.60     10.56 o 
   4  12   6       37.65       21.58     13.79 o 
   5  12   6       30.98       24.35     10.39 o 
   6  12   6       16.19       16.10     11.77 o 
   1  13   6      141.72      128.58     16.25 o 
   2  13   6        8.22       -2.50      8.20 o 
   3  13   6       12.26       10.46     10.32 o 
   4  13   6        6.70        6.32     10.95 o 
   5  13   6       35.57       77.00     19.55 o 
   0  14   6       48.45       21.45     22.00 o 
   1  14   6      281.50      323.17     24.56 o 
   2  14   6       19.69        7.19     15.47 o 
   3  14   6      187.19      258.02     28.63 o 
   1   1   7     1313.93     1110.38     13.32 o 
   2   1   7        0.24        4.28      1.94 o 
   3   1   7      351.51      374.46      7.80 o 
   4   1   7       80.05       70.57      3.99 o 
   5   1   7      179.80      185.04      7.01 o 
   6   1   7       91.28       90.94      5.23 o 
   7   1   7      738.59      771.62     14.73 o 
   8   1   7       47.15       29.02      5.85 o 
   9   1   7        4.69        6.95      6.88 o 
   0   2   7    11058.07    11671.28    121.69 o 
   1   2   7     6073.93     6439.65     53.22 o 
   2   2   7        4.19        4.19      2.40 o 
   3   2   7      237.82      275.76      9.67 o 
   4   2   7        0.23       -2.30      2.54 o 
   5   2   7       52.26       60.55      5.49 o 
   6   2   7      128.54      131.77      7.18 o 
   7   2   7       77.04       75.47      6.29 o 
   8   2   7       14.76        8.76      4.69 o 
   9   2   7        2.04        0.91      6.12 o 
   1   3   7     1615.91     1525.01     17.62 o 
   2   3   7      279.18      228.77      6.05 o 
   3   3   7      170.91      179.20      6.18 o 
   4   3   7      321.52      303.78      9.30 o 
   5   3   7     1260.99     1282.49     20.95 o 
   6   3   7      214.90      210.72      9.70 o 
   7   3   7       36.01       31.81      5.17 o 
   8   3   7        0.67       -0.28      4.88 o 
   9   3   7        2.05        7.61      8.29 o 
   0   4   7    12388.16    12903.40    122.48 o 
   1   4   7     2878.76     3068.30     24.50 o 
   2   4   7      470.68      504.47      9.35 o 
   3   4   7     1120.91     1132.91     18.47 o 
   4   4   7       34.60       35.91      4.62 o 
   5   4   7        4.01        8.23      4.12 o 
   6   4   7      616.83      607.91     17.92 o 
   7   4   7       68.02       60.95      6.57 o 
   8   4   7       77.19       58.74      9.06 o 
   9   4   7       33.79       37.21     11.29 o 
   1   5   7     1032.00     1086.65     12.45 o 
   2   5   7     2834.41     2868.62     33.32 o 
   3   5   7       23.35       22.86      7.01 o 
   4   5   7      760.57      731.80     16.67 o 
   5   5   7      306.73      301.24     15.67 o 
   6   5   7      101.16      115.14     10.96 o 
   7   5   7        2.61        3.63      5.28 o 
   8   5   7       44.70       42.49      8.52 o 
   9   5   7        5.85        0.43      9.33 o 
   0   6   7      210.28      216.04     11.85 o 
   1   6   7       49.34       46.28      3.64 o 
   2   6   7      905.70      941.87     19.54 o 
   3   6   7     3846.17     3663.68     50.00 o 
   4   6   7      292.30      310.65     11.53 o 
   5   6   7       53.65       70.51      7.97 o 
   6   6   7      401.18      415.06     16.32 o 
   7   6   7      428.23      446.62     18.12 o 
   8   6   7      181.98      171.24     13.58 o 
   9   6   7        6.02        7.58     11.99 o 
   1   7   7      278.56      286.16      7.72 o 
   2   7   7      122.48      138.91      6.32 o 
   3   7   7        3.70       -0.50      4.06 o 
   4   7   7      432.86      440.24     13.86 o 
   5   7   7      129.16      126.36      9.98 o 
   6   7   7      650.55      584.00     19.39 o 
   7   7   7       11.36        6.43      6.68 o 
   8   7   7       68.95       54.05     17.49 o 
   0   8   7     5605.75     5585.30     91.46 o 
   1   8   7     1528.90     1475.34     20.78 o 
   2   8   7      256.38      235.97     13.56 o 
   3   8   7     2641.95     2552.23     36.32 o 
   4   8   7     1050.05      982.83     22.81 o 
   5   8   7        8.26       -2.54      5.35 o 
   6   8   7       36.26       36.34     13.96 o 
   7   8   7       72.77       73.31     10.06 o 
   8   8   7        0.53        7.71      9.72 o 
   1   9   7      354.83      372.97     13.20 o 
   2   9   7     1411.54     1348.24     25.74 o 
   3   9   7      152.94      161.31     14.92 o 
   4   9   7        0.02       -5.84      6.10 o 
   5   9   7       10.87       24.70      7.02 o 
   6   9   7       48.11       41.71      8.69 o 
   7   9   7        5.70       -3.76      7.87 o 
   0  10   7      480.82      476.73     27.06 o 
   1  10   7     1648.73     1632.67     32.29 o 
   2  10   7      218.15      232.88     10.86 o 
   3  10   7     1409.71     1449.63     35.11 o 
   4  10   7       33.90       17.48      7.80 o 
   5  10   7       91.60      103.72     16.50 o 
   6  10   7      125.27      148.06     15.36 o 
   7  10   7      100.62      127.17     15.94 o 
   1  11   7      444.47      412.59     17.18 o 
   2  11   7       95.04       92.07     11.49 o 
   3  11   7      197.44      189.98     17.77 o 
   4  11   7       25.71       21.40      8.86 o 
   5  11   7        7.68       21.77      9.48 o 
   6  11   7       22.60       19.90      9.76 o 
   0  12   7       17.91       13.82      9.34 o 
   1  12   7        6.57        1.65      6.97 o 
   2  12   7       89.44      117.78     13.31 o 
   3  12   7      309.28      391.02     37.43 o 
   4  12   7        1.52       23.40     12.73 o 
   5  12   7      476.41      511.62     25.32 o 
   1  13   7       80.89       82.37     14.46 o 
   2  13   7      263.52      298.77     25.15 o 
   3  13   7      316.05      318.39     52.28 o 
   4  13   7        0.60       11.89     11.52 o 
   0  14   7      321.38      382.58     48.45 o 
   1  14   7       91.80       83.73     19.42 o 
   2  14   7       64.80       90.77     20.73 o 
   3  14   7      193.09      183.32     37.61 o 
   0   0   8    17687.19    16770.18    380.79 o 
   1   0   8      922.88     1053.96     23.86 o 
   2   0   8     1145.58     1050.53     22.28 o 
   3   0   8        0.13       -3.04      3.25 o 
   4   0   8      370.95      321.76     14.26 o 
   5   0   8      373.20      384.78     14.42 o 
   6   0   8     1766.26     1775.65     50.68 o 
   7   0   8        1.12        1.36      5.66 o 
   8   0   8       69.90       78.63     11.74 o 
   9   0   8       10.88        2.40     10.90 o 
   1   1   8       69.29       75.36      3.51 o 
   2   1   8       35.50       35.18      2.89 o 
   3   1   8       58.94       62.70      4.37 o 
   4   1   8      197.98      196.25      6.12 o 
   5   1   8       21.47       20.42      3.44 o 
   6   1   8       59.46       64.67      5.66 o 
   7   1   8        1.24        5.73      4.20 o 
   8   1   8        7.23        6.69      4.87 o 
   9   1   8        0.01       -1.70      6.93 o 
   0   2   8     2316.11     2000.57     35.78 o 
   1   2   8     4804.75     5335.99     45.57 o 
   2   2   8     1538.97     1550.86     18.06 o 
   3   2   8       70.68       81.30      4.50 o 
   4   2   8       40.63       34.33      3.81 o 
   5   2   8      233.51      251.73      8.80 o 
   6   2   8     1064.97     1080.14     23.67 o 
   7   2   8        7.34        2.02      4.21 o 
   8   2   8       55.38       52.40      6.49 o 
   9   2   8        4.11       -0.32      7.27 o 
   1   3   8     8106.62     8800.56     81.40 o 
   2   3   8     5102.12     5354.80     49.20 o 
   3   3   8     3519.62     3768.69     37.69 o 
   4   3   8       50.30       49.91      5.25 o 
   5   3   8       45.27       44.77      5.21 o 
   6   3   8       46.17       53.28      6.35 o 
   7   3   8        0.40       -0.81      4.59 o 
   8   3   8       40.72       36.69      7.01 o 
   9   3   8       19.01       21.40      8.90 o 
   0   4   8     3353.87     3308.86     40.79 o 
   1   4   8     1753.66     1968.32     18.66 o 
   2   4   8     1541.56     1523.63     17.52 o 
   3   4   8      858.00      904.66     15.25 o 
   4   4   8     1884.34     1826.21     25.33 o 
   5   4   8      317.65      332.89     10.80 o 
   6   4   8      216.09      222.19     12.95 o 
   7   4   8        0.14       -0.74      4.86 o 
   8   4   8       14.04        7.98      5.72 o 
   9   4   8       18.84       20.16      9.98 o 
   1   5   8      324.49      327.72      6.54 o 
   2   5   8      300.70      290.99      8.83 o 
   3   5   8      314.08      330.47     10.68 o 
   4   5   8     1019.86     1058.06     20.63 o 
   5   5   8       39.14       48.16      6.80 o 
   6   5   8        9.09       11.60      5.78 o 
   7   5   8      249.34      291.00     16.01 o 
   8   5   8       79.18       75.93     13.40 o 
   9   5   8       19.02       -5.05     10.32 o 
   0   6   8       11.26        8.30      3.47 o 
   1   6   8        1.02        0.17      2.29 o 
   2   6   8      316.84      332.18      9.77 o 
   3   6   8        3.80        3.40      4.03 o 
   4   6   8       18.52        7.96      5.61 o 
   5   6   8      265.81      280.90     12.14 o 
   6   6   8      108.81      112.40      9.46 o 
   7   6   8        5.41        6.04      6.55 o 
   8   6   8        0.00       -1.30      7.30 o 
   9   6   8        7.84       15.52     15.09 o 
   1   7   8     1173.14     1166.89     16.19 o 
   2   7   8     2933.85     2859.58     30.90 o 
   3   7   8       47.66       26.79      8.29 o 
   4   7   8     1291.15     1241.49     23.81 o 
   5   7   8       74.19       79.38      8.09 o 
   6   7   8      114.45      109.53     10.13 o 
   7   7   8        4.71       -2.78      6.21 o 
   8   7   8       32.47       33.30     10.72 o 
   0   8   8      901.91      810.74     20.08 o 
   1   8   8       90.43      107.85      6.64 o 
   2   8   8       71.06       63.59      5.28 o 
   3   8   8       18.01       10.89      4.62 o 
   4   8   8        8.94       -2.57      4.86 o 
   5   8   8      137.62      134.12     10.56 o 
   6   8   8        1.34        5.37      6.29 o 
   7   8   8        1.63        3.82      8.45 o 
   8   8   8        0.13       -8.76      8.76 o 
   1   9   8     2408.11     2382.27     36.22 o 
   2   9   8     3775.82     3680.43     44.78 o 
   3   9   8      713.41      767.43     37.24 o 
   4   9   8     1090.57     1078.57     27.36 o 
   5   9   8       99.21       76.92      9.33 o 
   6   9   8       14.28       14.71      7.38 o 
   7   9   8        0.29       -1.84      8.47 o 
   0  10   8     1029.32      933.34     30.12 o 
   1  10   8     2690.15     2757.71     45.98 o 
   2  10   8        2.75        5.49      5.42 o 
   3  10   8      388.16      366.10     18.22 o 
   4  10   8       31.12       26.88      8.66 o 
   5  10   8      236.33      244.52     22.06 o 
   6  10   8        7.66        6.35      7.27 o 
   7  10   8       10.66        3.06     10.95 o 
   1  11   8       61.83       32.55     12.53 o 
   2  11   8      791.48      786.80     31.25 o 
   3  11   8      891.35      921.64     52.73 o 
   4  11   8      779.43      845.63     28.43 o 
   5  11   8       23.15       14.25      9.65 o 
   6  11   8       63.81       33.08     11.05 o 
   0  12   8       69.46       90.60     16.75 o 
   1  12   8       67.84       86.50     14.31 o 
   2  12   8       83.49      112.64     15.88 o 
   3  12   8       14.30       -1.08     10.73 o 
   4  12   8       50.27       49.93     12.86 o 
   5  12   8      123.34       89.72     28.02 o 
   1  13   8       25.32       40.52     12.41 o 
   2  13   8      500.19      526.53     29.51 o 
   3  13   8       30.24       41.96     15.95 o 
   4  13   8      364.37      345.43     46.84 o 
   0  14   8       37.41       34.95     22.00 o 
   1  14   8       18.55       15.45     14.20 o 
   2  14   8       20.08       19.98     20.99 o 
   3  14   8        7.53       18.32     21.77 o 
   1   1   9     5598.49     5808.62     56.24 o 
   2   1   9      388.51      330.87      6.91 o 
   3   1   9      566.76      599.26     12.66 o 
   4   1   9        3.12        4.55      3.08 o 
   5   1   9      922.91      868.24     14.64 o 
   6   1   9      264.62      268.22     12.92 o 
   7   1   9      330.26      304.58      9.97 o 
   8   1   9      198.27      241.72     13.30 o 
   9   1   9       12.51        2.35     10.34 o 
   0   2   9     8612.44     8884.27    110.32 o 
   1   2   9      334.35      408.24      7.61 o 
   2   2   9       67.80       94.30      4.28 o 
   3   2   9      656.87      754.82     12.39 o 
   4   2   9      476.26      479.59     15.03 o 
   5   2   9        0.23        2.00      3.77 o 
   6   2   9      293.73      293.05     12.11 o 
   7   2   9        8.86        8.78      5.03 o 
   8   2   9        0.62       -0.55      4.93 o 
   9   2   9        8.83       -0.30      8.49 o 
   1   3   9      819.71      779.84     14.46 o 
   2   3   9      976.63      915.94     13.35 o 
   3   3   9       10.68       12.26      3.55 o 
   4   3   9      921.73      869.49     15.82 o 
   5   3   9      655.87      603.57     13.21 o 
   6   3   9        8.42        4.23      4.66 o 
   7   3   9      278.10      257.71     10.47 o 
   8   3   9      105.99      109.93      9.41 o 
   9   3   9       14.22        0.78      7.98 o 
   0   4   9     4365.42     4365.52     51.93 o 
   1   4   9      489.95      555.53      9.73 o 
   2   4   9     1226.92     1289.83     16.15 o 
   3   4   9      354.84      384.34     12.27 o 
   4   4   9     1042.93     1052.96     19.65 o 
   5   4   9      179.85      178.83      9.48 o 
   6   4   9      447.60      452.63     13.53 o 
   7   4   9       37.16       35.36      6.80 o 
   8   4   9        0.00        3.65      5.74 o 
   9   4   9        2.70       17.25     10.58 o 
   1   5   9      413.53      476.56      7.72 o 
   2   5   9      374.87      352.63      8.88 o 
   3   5   9      381.21      402.39     11.97 o 
   4   5   9     1073.47     1101.52     23.85 o 
   5   5   9      182.09      168.15      9.92 o 
   6   5   9       17.74       23.45      6.12 o 
   7   5   9       15.96       14.29      6.50 o 
   8   5   9       11.60        7.73      7.90 o 
   9   5   9        1.63        2.71      9.93 o 
   0   6   9     4780.20     4781.68     58.19 o 
   1   6   9      859.23      921.08     13.53 o 
   2   6   9     2222.61     2207.05     29.17 o 
   3   6   9      290.60      301.65     13.05 o 
   4   6   9     2839.85     2779.94     43.58 o 
   5   6   9     1023.86     1031.95     22.33 o 
   6   6   9      631.65      600.94     18.05 o 
   7   6   9       92.10      109.23     12.67 o 
   8   6   9       38.55       41.49      9.56 o 
   1   7   9      477.05      451.53     10.05 o 
   2   7   9     3307.45     3197.97     38.93 o 
   3   7   9     2029.13     1965.88     30.75 o 
   4   7   9      424.33      419.94     15.41 o 
   5   7   9       62.58       52.56      7.28 o 
   6   7   9      143.94      143.77     13.00 o 
   7   7   9      164.50      153.96     12.99 o 
   8   7   9       26.07       25.00     10.99 o 
   0   8   9      756.06      770.71     19.89 o 
   1   8   9     1030.11      988.21     17.77 o 
   2   8   9      614.38      587.48     12.29 o 
   3   8   9       20.98       26.30      5.49 o 
   4   8   9      194.14      218.73     12.11 o 
   5   8   9      223.81      220.30     20.76 o 
   6   8   9      453.40      459.60     19.94 o 
   7   8   9      122.98      128.83     15.89 o 
   8   8   9       10.25       -0.86     10.06 o 
   1   9   9      930.92      894.74     21.80 o 
   2   9   9      217.19      195.98      8.53 o 
   3   9   9      106.71      113.10     11.48 o 
   4   9   9      154.61      144.36     10.85 o 
   5   9   9       11.56        4.50      6.34 o 
   6   9   9        2.79        1.73      6.98 o 
   7   9   9       14.87        7.30      9.17 o 
   0  10   9     2175.04     2331.76     66.69 o 
   1  10   9      251.45      264.27     16.90 o 
   2  10   9        6.77        9.04      6.17 o 
   3  10   9      105.05      128.07     14.85 o 
   4  10   9      101.23      117.50     13.61 o 
   5  10   9       14.12       27.44     10.97 o 
   6  10   9      164.86      175.43     16.52 o 
   7  10   9       44.60       59.78     15.16 o 
   1  11   9      498.92      472.36     29.96 o 
   2  11   9       13.22       14.78      9.51 o 
   3  11   9       13.58        7.38     11.43 o 
   4  11   9        6.20       11.42     19.06 o 
   5  11   9       12.73        3.96     11.18 o 
   6  11   9       11.81        7.17     11.56 o 
   0  12   9      630.62      601.35     35.33 o 
   1  12   9      689.46      623.52     35.84 o 
   2  12   9       31.08       19.85     10.95 o 
   3  12   9      174.80      155.97     22.58 o 
   4  12   9        2.18       20.38     20.05 o 
   5  12   9       26.31       43.03     18.85 o 
   1  13   9        4.98       23.32     10.86 o 
   2  13   9       67.98       69.10     14.71 o 
   3  13   9      192.73      242.91     27.84 o 
   4  13   9        0.21      -15.25     19.01 o 
   0  14   9       45.00       28.89     23.24 o 
   2  14   9       61.76       62.50     28.89 o 
   0   0  10        2.86       -4.48      4.48 o 
   1   0  10      432.15      421.45     10.66 o 
   2   0  10        3.04       -0.86      3.18 o 
   3   0  10     1749.33     1804.16     36.04 o 
   4   0  10      741.73      764.75     18.15 o 
   5   0  10      137.56      138.74      8.50 o 
   6   0  10       12.74       12.85      6.14 o 
   7   0  10      693.81      725.85     28.37 o 
   8   0  10       17.23       11.52      9.54 o 
   9   0  10       92.57       77.61     20.44 o 
   1   1  10      148.55      130.31      6.40 o 
   2   1  10     1373.42     1514.71     18.00 o 
   3   1  10      385.19      387.90      8.73 o 
   4   1  10        1.58        0.49      2.89 o 
   5   1  10      135.40      125.09      6.91 o 
   6   1  10       24.15       23.46      5.52 o 
   7   1  10      121.07      115.66      8.09 o 
   8   1  10        8.47        3.69      6.66 o 
   9   1  10        0.40       -8.59     10.20 o 
   0   2  10     3199.08     3316.70     48.51 o 
   1   2  10       71.94       73.81      3.86 o 
   2   2  10       52.52       50.35      3.88 o 
   3   2  10      670.91      658.35     12.90 o 
   4   2  10       57.04       58.58      6.09 o 
   5   2  10      167.25      163.96      8.42 o 
   6   2  10       15.98       21.63      6.47 o 
   7   2  10      181.98      178.29      9.37 o 
   8   2  10        0.71       -2.92      5.56 o 
   9   2  10      141.31      144.81     21.70 o 
   1   3  10     2264.13     2183.25     26.09 o 
   2   3  10       40.13       45.75      3.89 o 
   3   3  10      999.83      986.78     18.44 o 
   4   3  10       78.46       85.72      6.41 o 
   5   3  10      359.76      357.38     11.70 o 
   6   3  10       17.16       14.92      5.24 o 
   7   3  10      197.44      214.46      9.96 o 
   8   3  10       17.25       14.20      6.47 o 
   9   3  10       57.66       63.66     13.31 o 
   0   4  10      466.18      571.18     12.26 o 
   1   4  10       34.74       50.27      3.82 o 
   2   4  10      316.22      334.13      9.60 o 
   3   4  10     2816.74     2566.17     35.14 o 
   4   4  10      188.60      201.15      9.63 o 
   5   4  10       90.59       89.57      7.69 o 
   6   4  10        5.28        6.73      4.76 o 
   7   4  10      385.78      389.49     15.65 o 
   8   4  10       63.75       89.09      9.23 o 
   9   4  10       66.05       77.19     17.01 o 
   1   5  10     2082.58     2057.13     22.86 o 
   2   5  10     1565.24     1648.50     22.54 o 
   3   5  10      974.48      967.21     16.71 o 
   4   5  10      314.77      303.56     17.12 o 
   5   5  10      903.66      863.19     20.08 o 
   6   5  10      381.15      422.86     24.52 o 
   7   5  10       58.82       72.30     10.46 o 
   8   5  10       11.42       17.02      8.52 o 
   0   6  10      682.74      740.60     18.82 o 
   1   6  10      880.66      808.45     13.35 o 
   2   6  10      115.55      114.55      6.91 o 
   3   6  10     1540.75     1403.62     24.60 o 
   4   6  10      192.88      200.28     15.40 o 
   5   6  10       12.80        4.07      4.90 o 
   6   6  10        0.02       -3.57      5.25 o 
   7   6  10      279.76      242.93     17.02 o 
   8   6  10        1.04        1.28      9.15 o 
   1   7  10      710.42      740.64     19.63 o 
   2   7  10      291.30      309.60     10.59 o 
   3   7  10      606.67      647.75     16.56 o 
   4   7  10      411.24      412.50     14.02 o 
   5   7  10      532.65      553.46     29.69 o 
   6   7  10       80.80       89.77     10.04 o 
   7   7  10        3.80        4.22      8.17 o 
   8   7  10       62.10       67.12     12.97 o 
   0   8  10      590.58      585.07     31.30 o 
   1   8  10     2671.25     2637.81     34.73 o 
   2   8  10       91.68       96.26      7.98 o 
   3   8  10       76.68       60.99     11.95 o 
   4   8  10      135.19      134.47      9.64 o 
   5   8  10       64.30       56.66      8.41 o 
   6   8  10       56.10       33.68     10.02 o 
   7   8  10       22.00        8.71      9.45 o 
   1   9  10        1.66       -1.53      4.04 o 
   2   9  10        4.10       14.72      5.19 o 
   3   9  10        1.00        3.41      5.39 o 
   4   9  10       13.39       12.18      6.33 o 
   5   9  10      329.14      334.66     15.78 o 
   6   9  10       33.56       36.30      8.83 o 
   7   9  10       40.41       29.40     11.04 o 
   0  10  10       87.02       91.22     37.11 o 
   1  10  10        0.02        5.80      5.89 o 
   2  10  10       13.90       10.84      5.54 o 
   3  10  10       85.23       89.59     16.84 o 
   4  10  10       55.36       69.73     16.97 o 
   5  10  10        1.43        2.38      7.30 o 
   6  10  10        1.04        5.91     11.11 o 
   1  11  10       95.15       90.85     10.63 o 
   2  11  10      501.43      549.59     38.23 o 
   3  11  10      237.52      230.21     24.71 o 
   4  11  10       12.86       11.77     12.94 o 
   5  11  10       29.50       20.92     11.89 o 
   6  11  10       18.58       32.21     17.44 o 
   0  12  10       89.16       96.55     18.48 o 
   1  12  10       77.43       91.60     21.51 o 
   2  12  10        3.81       -4.92      9.02 o 
   3  12  10      377.74      398.09     50.17 o 
   4  12  10       80.84       74.23     18.80 o 
   5  12  10      135.32       93.64     29.76 o 
   1  13  10       76.18       46.81     13.83 o 
   2  13  10        3.67       -1.80     14.90 o 
   3  13  10        1.23        9.68     13.58 o 
   1   1  11     2472.48     2350.14     27.57 o 
   2   1  11       83.36       97.77     10.85 o 
   3   1  11        8.56       14.33      3.67 o 
   4   1  11      343.69      371.65     13.32 o 
   5   1  11     2026.23     2068.90     35.64 o 
   6   1  11       16.26       13.58      5.37 o 
   7   1  11      530.10      525.15     23.14 o 
   8   1  11      165.66      173.41     12.73 o 
   9   1  11       77.77       72.16     14.82 o 
   0   2  11      617.61      571.80     15.49 o 
   1   2  11     1678.01     1671.47     21.88 o 
   2   2  11      418.60      466.35      9.69 o 
   3   2  11      552.98      574.15     12.38 o 
   4   2  11       98.62       98.34      7.19 o 
   5   2  11       24.39       21.47      5.09 o 
   6   2  11      288.05      297.51     11.48 o 
   7   2  11        2.10        3.86      5.32 o 
   8   2  11        4.13       10.36      8.31 o 
   9   2  11       11.07        6.42     11.46 o 
   1   3  11      573.68      514.66     14.35 o 
   2   3  11       41.27       46.72      4.09 o 
   3   3  11        0.01        0.80      3.81 o 
   4   3  11      256.27      243.75      9.35 o 
   5   3  11      941.63      964.67     20.38 o 
   6   3  11      202.54      190.63      9.88 o 
   7   3  11      105.65      116.04      9.85 o 
   8   3  11      338.87      337.38     17.47 o 
   9   3  11        0.69        8.95     12.61 o 
   0   4  11     1876.45     1839.24     32.23 o 
   1   4  11      769.21      747.81     14.51 o 
   2   4  11      220.15      252.23      9.15 o 
   3   4  11      172.66      173.48      7.78 o 
   4   4  11      241.97      253.35      9.75 o 
   5   4  11       44.67       26.82      6.01 o 
   6   4  11       13.90        5.90      4.93 o 
   7   4  11      367.50      385.19     15.76 o 
   8   4  11       39.12       13.95     10.16 o 
   1   5  11      372.13      352.16     11.70 o 
   2   5  11      693.02      639.36     16.11 o 
   3   5  11        0.01       -0.97      3.58 o 
   4   5  11      166.02      173.15     10.43 o 
   5   5  11     1491.12     1533.08     31.14 o 
   6   5  11      134.65      126.59     10.30 o 
   7   5  11        3.21        2.73      6.16 o 
   8   5  11       58.53       54.03     13.40 o 
   0   6  11      166.92      194.17     15.28 o 
   1   6  11      233.78      232.88      8.44 o 
   2   6  11      307.23      284.76     17.83 o 
   3   6  11      163.62      158.98     10.36 o 
   4   6  11       37.84       39.28      6.31 o 
   5   6  11      120.98       93.03      8.70 o 
   6   6  11       20.77        7.55      6.22 o 
   7   6  11       39.17       43.80      9.74 o 
   8   6  11       23.24       11.01     10.05 o 
   1   7  11       14.82       18.61      4.53 o 
   2   7  11      287.72      250.47     11.15 o 
   3   7  11      465.05      468.48     16.06 o 
   4   7  11       46.57       41.43      6.48 o 
   5   7  11       22.98       20.83      6.17 o 
   6   7  11        0.54       -2.95      5.56 o 
   7   7  11       44.54       46.39     10.97 o 
   8   7  11        0.21       -5.00      9.43 o 
   0   8  11       23.93       33.92      8.14 o 
   1   8  11      318.05      327.95     11.27 o 
   2   8  11      149.37      150.38      9.46 o 
   3   8  11      907.57      942.85     45.03 o 
   4   8  11       27.81       31.77      7.15 o 
   5   8  11       54.70       46.03      8.54 o 
   6   8  11       80.51      106.55     11.06 o 
   7   8  11      262.90      279.86     19.69 o 
   1   9  11        6.23        6.15      4.78 o 
   2   9  11       10.99        1.45      5.57 o 
   3   9  11      571.30      550.34     18.48 o 
   4   9  11       57.37       67.48      8.85 o 
   5   9  11       15.91       25.94      8.54 o 
   6   9  11        0.01        1.30      9.72 o 
   7   9  11        0.70       -5.54     11.12 o 
   0  10  11      193.37      181.83     14.71 o 
   1  10  11      100.78       99.49      8.06 o 
   2  10  11        2.70       -2.62      4.88 o 
   3  10  11      296.32      326.38     18.41 o 
   4  10  11       21.28        1.81      8.28 o 
   5  10  11       46.08       36.39      9.99 o 
   6  10  11       16.01        3.49     11.26 o 
   1  11  11      272.83      283.23     16.14 o 
   2  11  11        5.26       12.90      6.97 o 
   3  11  11        2.44       -3.28     11.40 o 
   4  11  11        3.41        6.91      9.03 o 
   5  11  11        2.54       12.82     14.15 o 
   0  12  11        1.04        7.00     11.59 o 
   1  12  11      242.83      259.44     16.48 o 
   2  12  11       30.85       23.34     13.48 o 
   3  12  11      228.44      205.43     26.14 o 
   4  12  11       31.98       42.63     16.11 o 
   1  13  11      185.88      171.25     20.18 o 
   2  13  11      276.59      293.97     30.21 o 
   3  13  11       21.29      -12.17     19.65 o 
   0   0  12     9305.37     9308.85    178.04 o 
   1   0  12      914.16      986.26     26.95 o 
   2   0  12      413.21      453.47     30.38 o 
   3   0  12      279.14      318.22     19.95 o 
   4   0  12      406.09      419.82     37.73 o 
   5   0  12        0.52       14.31      7.63 o 
   6   0  12      581.49      592.09     25.35 o 
   7   0  12      149.57      157.97     16.25 o 
   8   0  12      166.57      161.86     24.59 o 
   9   0  12       35.97       -0.39     15.62 o 
   1   1  12        7.81       15.51      3.99 o 
   2   1  12       46.13       38.36      4.88 o 
   3   1  12       59.09       56.63      6.71 o 
   4   1  12      177.86      193.23     10.81 o 
   5   1  12       38.33       20.42      9.47 o 
   6   1  12       34.14       42.87      9.09 o 
   7   1  12        6.29        8.42      6.53 o 
   8   1  12       77.12       88.11     11.94 o 
   9   1  12        0.09       -9.96      9.96 o 
   0   2  12     3528.15     3313.25     75.47 o 
   1   2  12      759.48      686.93     14.86 o 
   2   2  12      318.95      325.44      8.49 o 
   3   2  12       85.43       89.04      5.91 o 
   4   2  12     1038.38      995.71     22.35 o 
   5   2  12       15.36        9.69      5.32 o 
   6   2  12     1742.07     1759.29     37.64 o 
   7   2  12       27.07       28.35      6.49 o 
   8   2  12        6.44       14.39      8.69 o 
   9   2  12       57.58       50.60     16.58 o 
   1   3  12      125.31      143.97      7.89 o 
   2   3  12      130.14      149.26      7.61 o 
   3   3  12       24.95       20.85      5.87 o 
   4   3  12        0.85       -1.23      4.10 o 
   5   3  12       91.14       99.98      8.36 o 
   6   3  12        0.68       -1.15      6.59 o 
   7   3  12        1.12       -3.79      6.11 o 
   8   3  12        0.22        3.12      7.80 o 
   0   4  12       36.13       22.77      5.77 o 
   1   4  12      106.28      132.75      7.06 o 
   2   4  12      804.96      839.80     19.54 o 
   3   4  12      237.60      247.81     10.05 o 
   4   4  12      712.92      671.93     21.75 o 
   5   4  12        1.48        3.94      4.58 o 
   6   4  12      804.29      790.70     24.80 o 
   7   4  12      142.57      135.11     16.73 o 
   8   4  12       37.58       23.44     10.67 o 
   1   5  12        7.27       13.54      4.11 o 
   2   5  12      853.25      913.49     18.23 o 
   3   5  12       29.42       23.67      5.90 o 
   4   5  12       17.20       20.76      5.55 o 
   5   5  12      103.05      111.93     10.78 o 
   6   5  12       49.49       45.54      8.87 o 
   7   5  12       17.79       18.46      7.57 o 
   8   5  12      122.83      111.42     15.64 o 
   0   6  12      535.08      497.42     19.25 o 
   1   6  12        7.33        3.86      4.77 o 
   2   6  12        0.36       -4.36      4.36 o 
   3   6  12       41.78       56.81      7.74 o 
   4   6  12      617.88      581.38     18.46 o 
   5   6  12       92.16       93.68     12.64 o 
   6   6  12       56.74       41.63      7.82 o 
   7   6  12       40.47       27.01      9.13 o 
   8   6  12        0.39       -7.00     10.98 o 
   1   7  12       35.06       32.18      5.18 o 
   2   7  12      176.38      190.58     10.30 o 
   3   7  12        2.01       -4.81      4.81 o 
   4   7  12     1238.75     1181.02     33.37 o 
   5   7  12       48.91       64.03      9.18 o 
   6   7  12       38.94       29.80      8.25 o 
   7   7  12        1.30       -4.96      9.61 o 
   0   8  12        0.45       -1.62      6.55 o 
   1   8  12        2.24        6.33      4.26 o 
   2   8  12        2.57       -2.44      5.18 o 
   3   8  12      141.62      140.07     10.73 o 
   4   8  12        0.23        0.67      5.51 o 
   5   8  12       19.61       14.52      7.24 o 
   6   8  12        4.79       -8.98      8.98 o 
   7   8  12        1.60       12.08     10.83 o 
   1   9  12       30.87       38.33      5.90 o 
   2   9  12     1040.98     1024.34     35.54 o 
   3   9  12        2.82       -0.14      6.42 o 
   4   9  12      566.70      567.76     20.01 o 
   5   9  12      237.61      239.68     16.35 o 
   6   9  12        0.72        1.28     10.33 o 
   0  10  12       26.39       33.98      9.03 o 
   1  10  12      131.58      153.31      9.55 o 
   2  10  12        0.95        1.83      6.15 o 
   3  10  12        0.23        5.56      6.97 o 
   4  10  12       14.70       27.87      9.85 o 
   5  10  12        0.57        1.14     10.13 o 
   6  10  12        1.26       -1.85     10.70 o 
   1  11  12       35.48       37.09      8.34 o 
   2  11  12      946.58      932.22     25.68 o 
   3  11  12      116.45      123.77     21.91 o 
   4  11  12      171.81      199.03     18.20 o 
   5  11  12        0.01       -8.62     12.91 o 
   0  12  12       57.02       66.76     18.17 o 
   1  12  12       37.67       29.04      8.99 o 
   2  12  12       10.72       33.80     15.58 o 
   3  12  12       32.76       26.11     15.27 o 
   4  12  12       10.67       11.21     14.95 o 
   1  13  12        8.53        8.81     11.63 o 
   2  13  12      172.45      195.38     39.91 o 
   1   1  13      962.08     1001.73     21.95 o 
   2   1  13     1432.50     1384.95     26.79 o 
   3   1  13      887.10      927.93     21.17 o 
   4   1  13       28.55       33.58      5.61 o 
   5   1  13      416.64      433.32     15.54 o 
   6   1  13      135.35      158.19     13.99 o 
   7   1  13      211.35      216.31     13.04 o 
   8   1  13      375.92      395.88     24.00 o 
   0   2  13     1912.76     2007.79     73.82 o 
   1   2  13      687.51      696.81     16.73 o 
   2   2  13       14.40       18.04      5.51 o 
   3   2  13       53.75       51.42      6.89 o 
   4   2  13       10.54        9.06      5.65 o 
   5   2  13      115.63      108.06      8.45 o 
   6   2  13      396.51      377.61     14.48 o 
   7   2  13       11.87       13.21      9.23 o 
   8   2  13        5.78       22.08     11.38 o 
   1   3  13      720.85      751.05     16.64 o 
   2   3  13      637.51      620.68     16.75 o 
   3   3  13      129.88      132.35     10.81 o 
   4   3  13     1588.04     1499.84     45.81 o 
   5   3  13      160.19      148.20      9.57 o 
   6   3  13      740.22      783.62     22.13 o 
   7   3  13        6.31        5.51      6.61 o 
   8   3  13      521.27      516.39     30.96 o 
   0   4  13     2764.44     2542.65     43.94 o 
   1   4  13      597.69      561.96     13.90 o 
   2   4  13        9.93       17.04      5.44 o 
   3   4  13       25.43       20.10      5.24 o 
   4   4  13       58.72       51.31      7.47 o 
   5   4  13        6.67        7.69      6.31 o 
   6   4  13       14.98       10.68      7.43 o 
   7   4  13        1.75        2.33      7.29 o 
   8   4  13      114.40       88.49     14.66 o 
   1   5  13      211.47      208.04      9.94 o 
   2   5  13      858.29      758.11     16.99 o 
   3   5  13        2.85       -1.13      5.21 o 
   4   5  13      275.27      273.72     19.60 o 
   5   5  13        0.66        2.50      6.87 o 
   6   5  13      158.67      153.04     14.14 o 
   7   5  13       10.03       15.59     11.77 o 
   8   5  13       71.81       69.43     16.39 o 
   0   6  13      705.77      722.46     23.84 o 
   1   6  13      208.86      194.86      9.30 o 
   2   6  13      598.50      603.99     22.49 o 
   3   6  13      205.18      246.33     26.43 o 
   4   6  13      146.86      158.84     11.31 o 
   5   6  13        0.25       10.96      6.49 o 
   6   6  13      153.14      174.53     15.13 o 
   7   6  13       58.03       36.27     23.01 o 
   1   7  13       97.55       96.24      8.26 o 
   2   7  13      408.37      406.08     14.29 o 
   3   7  13        0.77       13.86      5.91 o 
   4   7  13        8.06        8.30      6.19 o 
   5   7  13       25.11       11.59      7.09 o 
   6   7  13       13.13        7.83      8.74 o 
   7   7  13        0.65        7.40     14.70 o 
   0   8  13      901.53      931.24     29.39 o 
   1   8  13      394.96      354.57     13.91 o 
   2   8  13      374.42      355.97     15.55 o 
   3   8  13      219.53      211.07     12.83 o 
   4   8  13      209.55      222.95     13.70 o 
   5   8  13        8.44        3.09      6.81 o 
   6   8  13      200.12      215.69     20.65 o 
   7   8  13       31.93       28.52     19.93 o 
   1   9  13      193.71      179.78     10.01 o 
   2   9  13      105.11       86.97     10.92 o 
   3   9  13      281.56      250.86     15.70 o 
   4   9  13        0.21        2.41      6.61 o 
   5   9  13       82.84       93.66     15.29 o 
   6   9  13       28.53       23.01     11.68 o 
   0  10  13      706.67      822.88     38.21 o 
   1  10  13        1.01       -4.58      4.58 o 
   2  10  13       36.59       54.97     11.43 o 
   3  10  13      197.55      227.50     15.80 o 
   4  10  13       35.15       48.47     14.74 o 
   5  10  13      118.46      111.09     19.17 o 
   1  11  13        2.93        4.26      5.70 o 
   2  11  13      119.50      114.24     13.59 o 
   3  11  13        7.30       13.33      9.81 o 
   4  11  13        1.96       -2.26     12.71 o 
   5  11  13       97.93       92.59     20.64 o 
   0  12  13      543.40      661.37     40.44 o 
   1  12  13        0.04       -1.21      7.01 o 
   2  12  13       24.10       61.75     20.09 o 
   3  12  13      320.06      362.33     33.30 o 
   1  13  13        0.01      -11.35     11.35 o 
   2  13  13      105.19      105.25     32.28 o 
   0   0  14      588.73      558.69     38.53 o 
   1   0  14     1149.00     1136.45     42.17 o 
   2   0  14       46.63       31.83      8.17 o 
   3   0  14     1002.33      993.82     59.22 o 
   4   0  14      425.58      376.57     24.64 o 
   5   0  14      480.99      468.24     28.89 o 
   6   0  14       47.12       26.15     25.35 o 
   7   0  14       90.68       92.27     22.87 o 
   8   0  14        0.05       -2.94     14.81 o 
   1   1  14      209.37      214.39     16.24 o 
   2   1  14       56.62       57.35      7.68 o 
   3   1  14       58.36       45.03     12.06 o 
   4   1  14       36.92       37.46     10.47 o 
   5   1  14        0.78        0.15      6.91 o 
   6   1  14        1.36       -4.60      7.08 o 
   7   1  14       10.79        5.34      7.06 o 
   8   1  14       10.80        9.07     11.41 o 
   0   2  14      353.75      359.28     48.15 o 
   1   2  14      496.69      494.15     16.02 o 
   2   2  14      151.35      148.60      9.89 o 
   3   2  14     1602.81     1588.68     43.78 o 
   4   2  14     1010.33      992.97     26.57 o 
   5   2  14      251.59      245.67     18.82 o 
   6   2  14      246.75      235.59     16.70 o 
   7   2  14       39.89       47.78     11.33 o 
   8   2  14      124.99      141.68     17.73 o 
   1   3  14      912.11      929.19     29.20 o 
   2   3  14       15.30       17.93      8.87 o 
   3   3  14       83.31       83.05      9.61 o 
   4   3  14       14.51        4.04      6.65 o 
   5   3  14       74.23       80.47      9.09 o 
   6   3  14      259.57      243.23     13.68 o 
   7   3  14      149.27      167.16     12.62 o 
   8   3  14        2.01       10.54     16.73 o 
   0   4  14      123.45      129.87     10.40 o 
   1   4  14       42.59       32.53      8.00 o 
   2   4  14       86.01       67.11      8.96 o 
   3   4  14     1474.33     1346.77     31.95 o 
   4   4  14      349.54      322.95     14.05 o 
   5   4  14      271.87      277.44     13.92 o 
   6   4  14       84.82       88.75      9.76 o 
   7   4  14        0.67        3.50      8.38 o 
   8   4  14       35.81       -5.97     12.50 o 
   1   5  14     1833.91     1798.09     29.65 o 
   2   5  14       14.22        8.95      6.86 o 
   3   5  14       84.96       84.35      8.33 o 
   4   5  14       15.30       32.20      8.59 o 
   5   5  14     1065.23     1045.22     30.32 o 
   6   5  14      284.76      293.65     18.11 o 
   7   5  14       23.86       13.36     18.36 o 
   8   5  14        0.03       13.25     13.86 o 
   0   6  14        6.19        0.42      6.50 o 
   1   6  14      599.40      562.14     21.70 o 
   2   6  14        4.63       -1.45      4.78 o 
   3   6  14     1875.46     1769.66     34.20 o 
   4   6  14       50.55       46.30      9.41 o 
   5   6  14       61.20       73.10     11.02 o 
   6   6  14       14.40       11.62      8.77 o 
   7   6  14       62.99       75.40     16.26 o 
   1   7  14      499.73      509.91     16.01 o 
   2   7  14      143.68      133.77     11.85 o 
   3   7  14        1.79        6.56      5.94 o 
   4   7  14       81.78       96.03     10.07 o 
   5   7  14      496.41      477.04     21.79 o 
   6   7  14        2.37       10.34     10.80 o 
   7   7  14       16.61      -11.07     13.27 o 
   0   8  14      195.22      178.96     20.79 o 
   1   8  14      318.23      284.10     13.72 o 
   2   8  14       51.13       35.59      7.82 o 
   3   8  14      338.22      351.64     17.72 o 
   4   8  14       56.72       65.91      9.64 o 
   5   8  14       47.05       49.15     18.09 o 
   6   8  14        3.68      -10.87     10.87 o 
   1   9  14      342.00      367.03     17.01 o 
   2   9  14       62.66       61.97      9.22 o 
   3   9  14       32.43       24.25      8.24 o 
   4   9  14       21.10       14.80      8.16 o 
   5   9  14       43.31       52.12     15.65 o 
   6   9  14        9.54       27.12     15.40 o 
   0  10  14       11.20       14.41      7.48 o 
   1  10  14       73.07       66.71     10.26 o 
   2  10  14       21.76       32.00      8.42 o 
   3  10  14       13.46       10.60      8.35 o 
   4  10  14      148.60      163.26     19.15 o 
   5  10  14        0.00       -1.22     13.54 o 
   1  11  14      200.62      209.41     11.91 o 
   2  11  14      136.73      153.27     15.78 o 
   3  11  14        6.86       21.80     12.22 o 
   4  11  14       61.87       52.56     17.27 o 
   0  12  14       71.08       50.71     13.25 o 
   1  12  14      189.53      218.60     20.15 o 
   2  12  14        7.41       27.77     11.33 o 
   3  12  14       79.96      168.86     26.66 o 
   1   1  15     8654.58     8531.69    104.01 o 
   2   1  15      232.81      214.89     11.55 o 
   3   1  15      544.12      538.35     17.61 o 
   4   1  15       20.43       27.58     10.31 o 
   5   1  15      805.03      803.91     34.43 o 
   6   1  15       27.68       35.95      9.99 o 
   7   1  15      363.44      420.27     28.16 o 
   8   1  15        0.04      -11.64     11.64 o 
   0   2  15     1261.27     1319.40     44.50 o 
   1   2  15      301.37      305.92     13.91 o 
   2   2  15        1.42        4.50      5.92 o 
   3   2  15      307.25      328.07     20.41 o 
   4   2  15      152.30      156.82     16.46 o 
   5   2  15      169.43      174.19     22.24 o 
   6   2  15       14.40       13.77      8.92 o 
   7   2  15        1.93        5.17     11.67 o 
   8   2  15       20.10       15.97     14.66 o 
   1   3  15     1289.92     1187.54     24.23 o 
   2   3  15        0.51        8.22      8.50 o 
   3   3  15      424.87      465.90     18.58 o 
   4   3  15        1.88        0.57      6.44 o 
   5   3  15      401.57      411.03     27.99 o 
   6   3  15       74.79       64.69     12.26 o 
   7   3  15      337.64      378.87     20.99 o 
   8   3  15        0.32        8.69     16.68 o 
   0   4  15     1653.00     1619.38     65.79 o 
   1   4  15      101.23       77.01     10.06 o 
   2   4  15      137.92      153.13     13.35 o 
   3   4  15      347.43      330.84     16.41 o 
   4   4  15      585.51      540.14     17.81 o 
   5   4  15       80.22       74.17      9.26 o 
   6   4  15      182.72      173.51     15.11 o 
   7   4  15       56.25       54.14     11.33 o 
   1   5  15     1291.20     1077.37     29.58 o 
   2   5  15      381.78      381.30     19.56 o 
   3   5  15        0.02        2.88      5.44 o 
   4   5  15      216.34      228.69     15.30 o 
   5   5  15      399.04      413.06     20.26 o 
   6   5  15       36.94       44.15     10.54 o 
   7   5  15        5.50       -5.49     12.40 o 
   0   6  15      364.53      391.00     20.67 o 
   1   6  15      117.29       76.39      9.84 o 
   2   6  15       39.82       43.37      7.97 o 
   3   6  15      605.77      636.17     23.00 o 
   4   6  15      139.77      136.05     13.25 o 
   5   6  15        0.02        4.41      7.39 o 
   6   6  15       81.48       80.20     15.32 o 
   7   6  15      112.21      101.13     28.63 o 
   1   7  15      163.93      116.29     10.52 o 
   2   7  15      146.61      144.79     12.77 o 
   3   7  15        0.28        5.16      7.00 o 
   4   7  15      101.53       89.90     11.76 o 
   5   7  15       43.13       41.33     10.53 o 
   6   7  15        0.09        8.93     12.35 o 
   0   8  15      394.34      364.24     17.81 o 
   1   8  15       10.45       21.35      6.26 o 
   2   8  15        6.97       19.07      7.00 o 
   3   8  15      449.38      475.10     24.30 o 
   4   8  15      243.40      236.59     21.10 o 
   5   8  15       86.71       92.78     15.78 o 
   6   8  15       36.54       46.85     15.95 o 
   1   9  15       41.80       31.50      7.34 o 
   2   9  15      437.29      420.74     18.25 o 
   3   9  15       70.20       52.41     10.18 o 
   4   9  15       13.85       23.54     14.18 o 
   5   9  15       19.64       23.15     13.81 o 
   0  10  15        0.28        1.43      6.75 o 
   1  10  15      554.03      575.86     19.89 o 
   2  10  15        0.22       -0.76      6.89 o 
   3  10  15      370.62      365.50     25.42 o 
   4  10  15        1.29      -11.23     13.06 o 
   5  10  15       60.54      104.98     31.27 o 
   1  11  15      147.22      191.80     16.31 o 
   2  11  15       18.54       22.95     10.77 o 
   3  11  15       80.26      102.69     17.09 o 
   4  11  15        1.83      -14.01     14.01 o 
   0  12  15        3.31        2.86     10.69 o 
   1  12  15      450.61      501.72     24.16 o 
   2  12  15        1.52        8.66     10.82 o 
   0   0  16       63.26       43.67     17.96 o 
   1   0  16     6303.84     6229.41    105.25 o 
   2   0  16      999.94      982.01     31.56 o 
   3   0  16     3328.23     3266.60     65.79 o 
   4   0  16        5.09       17.63     11.14 o 
   5   0  16       15.96        5.10     18.32 o 
   6   0  16     1086.68     1202.30     78.25 o 
   7   0  16       22.60       12.86     23.56 o 
   8   0  16       11.04      -24.75     24.75 o 
   1   1  16      887.32      898.81     26.52 o 
   2   1  16     1148.60     1190.54     24.57 o 
   3   1  16      628.06      623.17     19.46 o 
   4   1  16      240.95      251.08     19.83 o 
   5   1  16      100.16      111.27     21.31 o 
   6   1  16        3.36      -13.42     13.42 o 
   7   1  16      104.67      119.04     25.23 o 
   8   1  16        0.30       25.16     18.41 o 
   0   2  16     2496.96     2479.15     67.49 o 
   1   2  16      154.77      147.57     11.21 o 
   2   2  16      344.61      351.11     15.15 o 
   3   2  16      749.42      698.70     29.09 o 
   4   2  16      660.51      628.78     29.18 o 
   5   2  16      544.74      484.47     27.17 o 
   6   2  16      318.70      329.38     26.74 o 
   7   2  16        0.56       -4.83     12.41 o 
   8   2  16        7.39      -15.45     15.45 o 
   1   3  16       14.04       10.75      6.10 o 
   2   3  16      392.77      392.72     22.40 o 
   3   3  16        6.80       22.48      9.39 o 
   4   3  16       40.94       32.34     10.29 o 
   5   3  16        0.30        5.45      6.44 o 
   6   3  16        0.20       -1.09      9.62 o 
   7   3  16        0.37       -2.10     11.27 o 
   0   4  16      860.09      866.88     30.28 o 
   1   4  16       52.11       28.87      7.44 o 
   2   4  16      206.19      209.32     17.61 o 
   3   4  16      793.88      769.68     24.57 o 
   4   4  16      571.20      615.39     19.65 o 
   5   4  16      124.52      100.11     10.33 o 
   6   4  16       89.97      103.57     13.15 o 
   7   4  16        0.43        4.44     12.50 o 
   1   5  16       23.92       11.92      6.51 o 
   2   5  16       30.94       30.14     12.14 o 
   3   5  16        0.11        5.46      6.74 o 
   4   5  16      172.18      168.16     14.36 o 
   5   5  16       26.24       22.02      8.78 o 
   6   5  16        0.58       -3.34      8.17 o 
   7   5  16       13.72        5.34     12.53 o 
   0   6  16       39.50       10.56     10.34 o 
   1   6  16       56.53       53.00     11.76 o 
   2   6  16       36.04       34.48      8.46 o 
   3   6  16      179.39      160.81     13.93 o 
   4   6  16       10.60       15.06      9.69 o 
   5   6  16        0.33        2.94      7.96 o 
   6   6  16      116.01       87.66     20.90 o 
   7   6  16        4.76        7.81     12.93 o 
   1   7  16       27.11       23.65      7.77 o 
   2   7  16     1550.08     1386.50     37.47 o 
   3   7  16       81.60       76.19     20.84 o 
   4   7  16      129.10      139.89     16.38 o 
   5   7  16       42.38       76.16     15.78 o 
   6   7  16       59.09       27.89     14.61 o 
   0   8  16      483.80      409.40     23.57 o 
   1   8  16       25.89       20.12      8.39 o 
   2   8  16      137.05      128.40     13.68 o 
   3   8  16       20.62       21.78      9.83 o 
   4   8  16        1.37       11.68     10.95 o 
   5   8  16       27.39       30.59     13.41 o 
   6   8  16        1.00       -3.02     12.03 o 
   1   9  16       69.06       60.48      9.53 o 
   2   9  16      861.54      877.96     28.93 o 
   3   9  16        0.03        6.50     12.89 o 
   4   9  16      324.61      349.17     32.66 o 
   5   9  16       19.95       25.31     16.43 o 
   0  10  16       89.06       44.82     12.22 o 
   1  10  16      123.85      155.13     18.74 o 
   2  10  16       58.91       40.83     19.43 o 
   3  10  16       64.59       79.63     19.70 o 
   4  10  16        0.79       27.28     16.15 o 
   1  11  16      190.52      218.58     19.00 o 
   2  11  16      573.85      582.07     27.83 o 
   3  11  16       25.93       39.88     18.59 o 
   0  12  16       10.09       19.79     12.67 o 
   1  12  16      145.74      114.90     31.73 o 
   1   1  17       72.49       79.91      9.98 o 
   2   1  17      185.43      188.55     11.34 o 
   3   1  17       48.11       58.28     12.65 o 
   4   1  17      278.72      296.43     21.78 o 
   5   1  17        4.52       -1.26     13.79 o 
   6   1  17       27.68       39.01     32.95 o 
   7   1  17       71.60       90.67     26.61 o 
   0   2  17     4690.64     4217.46    187.35 o 
   1   2  17       16.64       18.27      7.12 o 
   2   2  17      104.17      106.19     13.52 o 
   3   2  17       43.65       73.38     15.20 o 
   4   2  17      376.13      396.27     32.61 o 
   5   2  17       47.54       22.19     11.31 o 
   6   2  17        7.19        4.83     10.86 o 
   7   2  17        1.47       -2.87     15.62 o 
   1   3  17       45.57       33.77      9.31 o 
   2   3  17     3628.53     3435.58     72.51 o 
   3   3  17      145.52      133.48     16.52 o 
   4   3  17       36.75       72.45     14.48 o 
   5   3  17        1.28        1.23      8.08 o 
   6   3  17      478.26      500.33     24.03 o 
   7   3  17        4.05       10.00     17.90 o 
   0   4  17       13.25       -7.23      8.99 o 
   1   4  17        1.28       -5.54      5.54 o 
   2   4  17      288.06      315.11     21.36 o 
   3   4  17      184.34      198.60     19.10 o 
   4   4  17      157.34      140.56     13.12 o 
   5   4  17        7.35        2.91      7.24 o 
   6   4  17      624.88      642.92     28.33 o 
   7   4  17       31.30       60.37     16.58 o 
   1   5  17       37.03        9.40      7.33 o 
   2   5  17        6.90        4.75      9.33 o 
   3   5  17       48.13       33.34      8.84 o 
   4   5  17      547.52      521.39     22.47 o 
   5   5  17       40.40       30.32      9.98 o 
   6   5  17       11.68       24.35     13.78 o 
   7   5  17        6.24        1.58     13.59 o 
   0   6  17     1289.72     1276.37     50.66 o 
   1   6  17        4.75        6.13      7.49 o 
   2   6  17      304.97      322.24     20.04 o 
   3   6  17      183.00      209.72     15.42 o 
   4   6  17      331.29      338.12     21.19 o 
   5   6  17        0.05       -2.63     10.30 o 
   6   6  17      250.55      277.86     25.84 o 
   1   7  17       45.22       27.02      9.21 o 
   2   7  17      176.64      201.87     17.78 o 
   3   7  17       13.16       19.64      9.55 o 
   4   7  17       63.35       59.95     14.20 o 
   5   7  17       21.83       21.66     17.46 o 
   6   7  17        8.13       -0.44     16.26 o 
   0   8  17      968.28      981.99     90.83 o 
   1   8  17       46.37       48.91     12.41 o 
   2   8  17      156.89      142.08     14.04 o 
   3   8  17      256.03      231.32     27.19 o 
   4   8  17      267.39      243.91     28.67 o 
   5   8  17        7.81        3.52     12.02 o 
   1   9  17        0.09        5.91     10.56 o 
   2   9  17       24.84       20.70     15.34 o 
   3   9  17        8.07       25.90     16.00 o 
   4   9  17        5.35       18.62     15.49 o 
   0  10  17     1113.93     1327.73    149.68 o 
   1  10  17       87.61       70.04     15.07 o 
   2  10  17       66.05       70.03     15.87 o 
   3  10  17      111.61      120.72     22.90 o 
   1  11  17       39.07       69.93     15.79 o 
   2  11  17        8.65        6.69     16.91 o 
   0   0  18       16.85       16.90     15.71 o 
   1   0  18     1600.41     1598.51     60.96 o 
   2   0  18       59.87       43.63     10.91 o 
   3   0  18      164.81      178.43     17.37 o 
   4   0  18        3.88      -16.58     18.00 o 
   5   0  18      197.31      243.39     41.28 o 
   6   0  18      136.64       56.39     29.21 o 
   7   0  18      225.30      201.83     44.22 o 
   1   1  18       42.58       39.69      8.23 o 
   2   1  18      500.97      523.25     17.49 o 
   3   1  18      130.39      122.22     13.52 o 
   4   1  18       25.68       22.89     10.89 o 
   5   1  18        6.86       10.65     15.82 o 
   6   1  18        0.40       22.11     17.94 o 
   7   1  18       84.72       72.95     31.87 o 
   0   2  18     1452.00     1420.26     41.11 o 
   1   2  18        2.82        5.72      6.93 o 
   2   2  18      171.55      157.98     14.33 o 
   3   2  18       10.26       25.28     10.96 o 
   4   2  18      452.50      466.98     27.15 o 
   5   2  18        4.95       -9.49      9.49 o 
   6   2  18        0.91        8.10     16.82 o 
   7   2  18       64.98       43.01     21.17 o 
   1   3  18      987.68     1018.86     40.90 o 
   2   3  18        0.09        0.31      7.04 o 
   3   3  18       73.80       76.32     14.41 o 
   4   3  18      289.52      296.99     23.23 o 
   5   3  18      380.15      412.24     21.75 o 
   6   3  18       10.05       15.25     12.54 o 
   7   3  18       46.64        2.54     18.00 o 
   0   4  18      100.73       60.70     14.88 o 
   1   4  18      107.03      107.12     11.32 o 
   2   4  18       18.75       35.59      9.37 o 
   3   4  18      358.80      403.88     25.29 o 
   4   4  18      247.80      267.83     17.46 o 
   5   4  18       29.47       25.85      8.45 o 
   6   4  18       28.87       35.55     14.88 o 
   1   5  18      626.81      569.80     24.15 o 
   2   5  18       23.03       -4.56      8.73 o 
   3   5  18       12.81       -3.12      9.65 o 
   4   5  18      551.49      575.17     24.18 o 
   5   5  18      699.16      740.26     39.04 o 
   6   5  18        5.83        9.62     13.69 o 
   0   6  18       90.25       83.47     16.61 o 
   1   6  18       37.12       22.36      8.94 o 
   2   6  18       79.75       74.67     17.34 o 
   3   6  18      398.78      386.25     27.69 o 
   4   6  18        0.16       -3.06      7.70 o 
   5   6  18        3.17        9.45     12.05 o 
   6   6  18       51.64       18.80     14.25 o 
   1   7  18      347.78      331.33     23.15 o 
   2   7  18      178.08      133.57     21.31 o 
   3   7  18       18.05       -7.82      7.82 o 
   4   7  18      192.85      182.64     21.12 o 
   5   7  18      516.10      525.95     31.91 o 
   0   8  18        0.12       16.80     13.18 o 
   1   8  18        0.43        6.80      8.03 o 
   2   8  18        2.92        3.69     12.17 o 
   3   8  18       69.09       88.30     19.76 o 
   4   8  18       14.15        8.20     14.25 o 
   5   8  18       14.24       18.49     14.22 o 
   1   9  18      450.97      405.83     23.54 o 
   2   9  18      283.35      295.54     24.81 o 
   3   9  18       62.85       85.42     31.09 o 
   4   9  18      132.53      151.81     35.48 o 
   0  10  18       12.59       23.21     15.07 o 
   1  10  18       12.72       -2.86      9.57 o 
   2  10  18       43.11       59.88     20.14 o 
   3  10  18       39.02       39.61     17.99 o 
   1   1  19      826.06      792.52     23.89 o 
   2   1  19        5.44        9.31      6.55 o 
   3   1  19      240.61      234.38     17.34 o 
   4   1  19      126.61      124.19     23.71 o 
   5   1  19      701.97      805.77     48.01 o 
   6   1  19        5.62       -1.62     21.93 o 
   0   2  19      110.74       99.74     15.44 o 
   1   2  19       77.70       97.41     10.89 o 
   2   2  19        0.88        2.95      8.03 o 
   3   2  19       52.70       43.25     10.70 o 
   4   2  19       12.67       12.10     10.98 o 
   5   2  19       34.53       37.77     17.99 o 
   6   2  19       14.85        2.83     18.97 o 
   1   3  19      103.67       87.56     17.49 o 
   2   3  19       50.74       62.09     11.30 o 
   3   3  19        8.63        8.18     10.69 o 
   4   3  19      204.83      246.56     22.25 o 
   5   3  19      274.16      327.24     20.27 o 
   6   3  19        0.19      -16.01     16.01 o 
   0   4  19      183.82      154.91     21.38 o 
   1   4  19      261.05      212.06     16.70 o 
   2   4  19       79.56       75.49     13.89 o 
   3   4  19      188.03      170.71     19.27 o 
   4   4  19        1.01       10.84      9.11 o 
   5   4  19        5.93       12.62     11.96 o 
   6   4  19        7.61       -4.49     12.82 o 
   1   5  19      109.06      117.65     21.66 o 
   2   5  19       22.75       29.71     13.90 o 
   3   5  19       57.85       53.40     15.85 o 
   4   5  19       20.11       14.93     11.98 o 
   5   5  19      211.44      219.15     23.27 o 
   6   5  19       66.46       66.48     20.71 o 
   0   6  19      264.74      272.67     31.16 o 
   1   6  19        6.36        3.84      8.00 o 
   2   6  19        3.39        9.19     12.16 o 
   3   6  19      463.31      494.84     29.29 o 
   4   6  19       96.38       45.11     14.30 o 
   5   6  19       54.97       31.63     14.65 o 
   1   7  19        3.97        3.91      8.70 o 
   2   7  19      256.15      230.02     27.46 o 
   3   7  19        0.83        8.78     13.77 o 
   4   7  19       70.18       88.24     20.74 o 
   5   7  19       26.45       15.05     13.44 o 
   0   8  19       15.52       11.33     13.55 o 
   1   8  19      317.67      288.47     20.96 o 
   2   8  19       14.43        8.61     12.84 o 
   3   8  19      611.25      548.64     56.48 o 
   4   8  19        0.01       25.88     16.67 o 
   1   9  19        0.86        7.77      9.52 o 
   2   9  19       16.95       16.65     14.72 o 
   3   9  19       29.93       48.96     18.19 o 
   0  10  19        8.15        5.65     13.22 o 
   1  10  19      336.73      344.65     23.53 o 
   0   0  20     3975.01     3858.97    139.60 o 
   1   0  20        0.18       11.25     18.74 o 
   2   0  20      133.29      132.55     16.11 o 
   3   0  20      199.51      209.59     39.40 o 
   4   0  20      108.34      153.89     37.84 o 
   5   0  20       43.60       36.88     27.19 o 
   6   0  20      200.27      297.39     50.51 o 
   1   1  20       41.93       44.55      9.56 o 
   2   1  20        0.72        7.93      8.19 o 
   3   1  20      138.75      162.17     16.09 o 
   4   1  20        8.52       -2.06     15.83 o 
   5   1  20        9.91        8.39     16.51 o 
   6   1  20       15.47       32.18     20.07 o 
   0   2  20     2618.30     2644.53     77.28 o 
   1   2  20       58.52       64.18     11.80 o 
   2   2  20      392.90      373.33     32.74 o 
   3   2  20      268.58      299.19     19.76 o 
   4   2  20      267.75      262.31     30.94 o 
   5   2  20       11.07       -4.29     15.57 o 
   6   2  20      278.39      241.39     48.82 o 
   1   3  20        3.06       -1.67      8.27 o 
   2   3  20       17.67       19.90      9.40 o 
   3   3  20       71.63       95.86     13.59 o 
   4   3  20        4.97       25.40     12.32 o 
   5   3  20        2.56       -0.62     12.20 o 
   6   3  20        0.49       -1.23     18.28 o 
   0   4  20      447.62      443.85     46.13 o 
   1   4  20        0.52        4.93      9.28 o 
   2   4  20      219.76      228.06     22.50 o 
   3   4  20       21.64       27.11     10.03 o 
   4   4  20       44.96       54.75     14.90 o 
   5   4  20       14.30       14.65     13.40 o 
   1   5  20       59.00       44.01     13.66 o 
   2   5  20       12.20       22.24     10.70 o 
   3   5  20        8.66       12.43     11.90 o 
   4   5  20       47.69       66.43     16.54 o 
   5   5  20      256.96      303.45     27.23 o 
   0   6  20       45.86       62.05     21.95 o 
   1   6  20        2.17        4.58      8.48 o 
   2   6  20       42.66       31.50     12.34 o 
   3   6  20        8.21       13.19     13.43 o 
   4   6  20        5.06       -7.41     11.14 o 
   5   6  20        2.09       14.26     19.95 o 
   1   7  20      107.17       91.86     13.63 o 
   2   7  20      117.16      134.33     20.16 o 
   3   7  20       46.60       50.89     17.78 o 
   4   7  20      227.13      191.44     28.04 o 
   0   8  20        0.79       14.82     21.26 o 
   1   8  20       24.63       29.50     13.72 o 
   2   8  20        6.85       17.22     17.85 o 
   3   8  20        9.33       22.13     28.17 o 
   1   9  20      145.55      142.52     17.31 o 
   2   9  20      272.55      279.86     25.43 o 
   1   1  21      301.57      309.34     20.14 o 
   2   1  21     1487.26     1382.53     38.74 o 
   3   1  21       17.54       29.12     11.01 o 
   4   1  21       39.31       34.93     28.77 o 
   5   1  21       72.30       77.04     36.19 o 
   0   2  21        7.15       15.71     13.28 o 
   1   2  21       53.32       59.92     11.83 o 
   2   2  21       71.19       71.02     12.50 o 
   3   2  21        5.28        3.74      9.43 o 
   4   2  21        9.88       14.71     10.14 o 
   5   2  21       15.99       12.71     19.82 o 
   1   3  21       88.55      100.50     13.85 o 
   2   3  21      413.78      448.14     38.03 o 
   3   3  21        9.74        0.16      9.22 o 
   4   3  21      516.34      558.38     27.10 o 
   5   3  21       96.67       65.27     22.71 o 
   0   4  21      248.62      253.95     27.40 o 
   1   4  21        0.35        5.68      9.44 o 
   2   4  21       74.49       88.90     14.12 o 
   3   4  21       26.30       32.95     11.53 o 
   4   4  21      156.43      209.87     23.81 o 
   5   4  21        2.61        2.19     13.69 o 
   1   5  21       27.62       13.82     11.03 o 
   2   5  21      377.55      369.50     26.29 o 
   3   5  21        1.74       13.59     11.80 o 
   4   5  21      178.45      140.72     20.90 o 
   0   6  21       37.25       20.36     14.99 o 
   1   6  21        0.50        1.27     11.35 o 
   2   6  21      350.95      397.14     28.29 o 
   3   6  21       42.03       36.07     24.55 o 
   4   6  21      230.24      214.15     24.64 o 
   1   7  21        2.04       -4.83      8.71 o 
   2   7  21       56.67       57.16     14.53 o 
   3   7  21        1.33        6.91     15.12 o 
   0   8  21      306.37      357.64     33.85 o 
   1   8  21       10.53       16.52     11.18 o 
   2   8  21      130.37      133.96     19.49 o 
   0   0  22      533.71      576.56     52.17 o 
   1   0  22       69.88       60.73     17.85 o 
   2   0  22        2.31       20.87     15.38 o 
   3   0  22      397.43      425.56     53.55 o 
   4   0  22        0.03       -4.59     24.75 o 
   5   0  22        0.05      -12.40     24.02 o 
   1   1  22       78.81       97.11     14.59 o 
   2   1  22       14.41       18.28     10.63 o 
   3   1  22       14.54        5.53     16.00 o 
   4   1  22       47.05       36.29     43.81 o 
   5   1  22        0.01       16.04     19.73 o 
   0   2  22      152.00      141.81     23.46 o 
   1   2  22      193.74      207.65     18.48 o 
   2   2  22       87.30      102.64     14.74 o 
   3   2  22      485.77      461.25     25.22 o 
   4   2  22       10.62       10.85     18.23 o 
   5   2  22       13.47      -16.60     33.68 o 
   1   3  22      190.39      233.19     19.08 o 
   2   3  22      218.43      230.79     29.81 o 
   3   3  22       20.75       14.17     10.88 o 
   4   3  22       40.79       42.71     12.99 o 
   0   4  22      134.21      156.47     24.13 o 
   1   4  22       31.31       23.89     14.30 o 
   2   4  22      141.97      154.34     31.79 o 
   3   4  22      502.71      548.58     40.60 o 
   4   4  22       29.96       28.24     12.13 o 
   1   5  22      287.89      297.60     24.86 o 
   2   5  22      234.76      235.70     31.83 o 
   3   5  22        8.76       30.64     13.48 o 
   4   5  22       85.91       96.70     19.55 o 
   0   6  22      233.45      230.68     29.23 o 
   1   6  22       75.86       89.54     21.26 o 
   2   6  22       33.56       37.25     14.29 o 
   3   6  22      132.44      103.13     22.23 o 
   1   7  22      223.87      264.27     26.05 o 
   2   7  22      115.81      125.55     19.76 o 
   1   1  23      698.08      782.40     35.91 o 
   2   1  23      237.60      261.91     21.01 o 
   3   1  23       64.61       43.67     20.23 o 
   4   1  23       21.63       -7.30     16.00 o 
   0   2  23      226.07      280.95     42.71 o 
   1   2  23       70.49       64.84     15.75 o 
   2   2  23       22.16       44.61     13.73 o 
   3   2  23        4.45       24.91     11.21 o 
   4   2  23       34.69       50.49     31.89 o 
   1   3  23      429.56      473.35     29.84 o 
   2   3  23       16.00       10.93     10.89 o 
   3   3  23       22.02       21.67     11.97 o 
   4   3  23        3.55        8.00     11.50 o 
   0   4  23      172.87      136.90     34.07 o 
   1   4  23       33.93       47.05     14.92 o 
   2   4  23       26.25       25.89     15.72 o 
   3   4  23      127.46      131.72     17.29 o 
   1   5  23      189.85      210.95     23.95 o 
   2   5  23        3.18       11.14     11.79 o 
   3   5  23        5.32       17.85     12.49 o 
   0   6  23       18.36       27.21     16.51 o 
   1   6  23       31.32       44.22     14.12 o 
   2   6  23        0.49      -11.34     11.34 o 
   0   0  24     2050.15     2219.62    108.19 o 
   1   0  24      408.83      433.30     35.96 o 
   2   0  24       23.32      -11.30     24.29 o 
   3   0  24      102.72       95.38     36.10 o 
   1   1  24        0.42       10.14     12.78 o 
   2   1  24       20.51        2.64     15.07 o 
   3   1  24        4.89       17.62     18.50 o 
   0   2  24     1305.32     1398.07     85.83 o 
   1   2  24      113.45      105.20     19.16 o 
   2   2  24       48.72       49.52     13.49 o 
   3   2  24       71.36       92.37     25.10 o 
   1   3  24       65.51       46.36     25.10 o 
   2   3  24      219.80      283.84     22.78 o 
   3   3  24        0.97       15.32     12.21 o 
   0   4  24        0.42        5.60     19.75 o 
   1   4  24        5.32      -11.44     11.44 o 
   2   4  24       61.09       78.48     17.71 o 
   1   5  24      134.64      131.31     20.02 o 
   1   1  25       13.56       14.97     14.06 o 
   2   1  25      565.22      705.58     54.19 o 
   0   2  25       28.81       51.20     27.97 o 
   1   2  25        1.13       31.81     22.89 o 
   1   3  25        9.77       25.73     17.40 o 
                                                 
